# Supplementary material for: RNA-Seq reveals 10 novel promising candidate genes affecting milk protein concentration in the Chinese Holstein population
Source: Sci Rep. 2016 Jun 2;6:26813. doi: 10.1038/srep26813 (PMC4890585; doi:10.1038/srep26813)
Supplement: Supplementary Dataset 1 [file srep26813-s2.xls]

## Sheet: DEGs_HP vs LP_DESeq2
Supplementary Table S4. List of differentially expressed genes in bovine mammary tissues between high and low milk protein percentage at peak lactation (HP vs LP)
ID	baseMean	log2FoldChange	lfcSE	stat	pvalue	padj	symbol	gene name	No.QTL_within_milk	No.QTL_within_protein yield	No.QTL_within_protein%	chr	start	end	length	direction
ENSBTAG00000016820	150.607	5.14865	0.368239	13.9818	2.01201e-44	2.81179e-40	BDA20	major allergen BDA20	#N/A	#N/A	#N/A	X	148331468	148337003	5535	-
ENSBTAG00000039504	40.7497	-3.84269	0.427099	-8.99719	2.3157e-19	1.6181e-15	LOC100847724(WAP)	WAP four-disulfide core domain protein 18-like	4	1	1	19	14639864	14641748	1884	-
ENSBTAG00000015046	284.58	-1.82734	0.226962	-8.05133	8.19022e-16	3.81528e-12	MST1R	macrophage stimulating 1 receptor (c-met-related tyrosine kinase)	3	2	1	22	50928327	50941427	13100	+
ENSBTAG00000000414	23.2946	3.83587	0.505663	7.58583	3.30363e-14	1.15421e-10	FUT6	fucosyltransferase 6 (alpha (1,3) fucosyltransferase)	5	4	2	7	19735349	19741476	6127	+
ENSBTAG00000001823	41.563	3.23702	0.436866	7.40964	1.26639e-13	3.53955e-10	STC2	stanniocalcin 2	3	2	#N/A	20	4908292	4918945	10653	-
ENSBTAG00000018843	492.044	2.51411	0.347992	7.2246	5.02561e-13	1.17055e-09	SERPINA1	serpin peptidase inhibitor, clade A (alpha-1 antiproteinase, antitrypsin), member 1	#N/A	#N/A	#N/A	21	59578528	59587897	9369	-
ENSBTAG00000006126	1525.53	1.30462	0.198438	6.57443	4.88406e-11	9.75067e-08	GTF3C1	general transcription factor IIIC, polypeptide 1, alpha 220kDa	#N/A	#N/A	#N/A	25	25276351	25356558	80207	-
Novel00410	192.916	-2.33877	0.365848	-6.39273	1.62945e-10	2.84644e-07	#N/A	#N/A	#N/A	#N/A	#N/A				0
ENSBTAG00000045492	4945.54	-0.846855	0.13486	-6.27951	3.39643e-10	5.27391e-07	ANG	angiogenin, ribonuclease, RNase A family, 5	5	3	#N/A	10	26429018	26445589	16571	-
ENSBTAG00000015361	991.801	-0.950755	0.155635	-6.10889	1.00324e-09	1.40203e-06	CNTFR	ciliary neurotrophic factor receptor	1	1	#N/A	8	77260361	77298847	38486	-
ENSBTAG00000009080	188.532	2.0763	0.350885	5.91732	3.27238e-09	4.1574e-06	ITGB6	integrin, beta 6	6	2	1	2	36256325	36348759	92434	+
ENSBTAG00000013443	89.208	2.74301	0.47049	5.8301	5.53935e-09	6.45103e-06	SDR9C7	short chain dehydrogenase/reductase family 9C, member 7	11	3	1	5	56877709	56887195	9486	+
ENSBTAG00000007090	51.2259	2.52355	0.443855	5.68551	1.3042e-08	1.40201e-05	MYH2	myosin, heavy chain 2, skeletal muscle, adult	9	1	1	19	30137767	30165109	27342	-
ENSBTAG00000012491	278.981	2.06406	0.371691	5.55317	2.80527e-08	2.61358e-05	LOC100300091	allergen Bos d 2	#N/A	#N/A	#N/A	X	148404252	148409530	5278	-
ENSBTAG00000013176	257.983	1.21197	0.218131	5.55616	2.75781e-08	2.61358e-05	SMOC2	SPARC related modular calcium binding 2	6	4	1	9	104268693	104380527	111834	+
ENSBTAG00000007898	170.146	1.7802	0.323284	5.50661	3.65808e-08	3.1951e-05	CYBRD1	cytochrome b reductase 1	5	2	2	2	24956534	24987973	31439	-
ENSBTAG00000010634	83.284	1.45865	0.265586	5.4922	3.96961e-08	3.26326e-05	NDNF(C6H4ORF31)	neuron-derived neurotrophic factor	3	1	1	6	4372937	4376146	3209	+
ENSBTAG00000000874	829.906	0.869708	0.159275	5.46042	4.75003e-08	3.68787e-05	CAST	calpastatin	4	1	#N/A	7	98444979	98581253	136274	+
ENSBTAG00000005412	796.049	1.16134	0.213849	5.43064	5.61532e-08	4.13021e-05	NEDD4L	neural precursor cell expressed, developmentally down-regulated 4-like, E3 ubiquitin protein ligase	#N/A	#N/A	#N/A	24	57965974	58053921	87947	+
ENSBTAG00000038361	67.6731	2.50889	0.467794	5.36324	8.17441e-08	5.71187e-05	SERPINA11	serpin peptidase inhibitor, clade A (alpha-1 antiproteinase, antitrypsin), member 11	#N/A	#N/A	#N/A	21	59650976	59664635	13659	-
ENSBTAG00000012456	170.41	1.65796	0.311736	5.31847	1.04644e-07	6.96384e-05	HEPACAM2	HEPACAM family member 2	1	#N/A	#N/A	4	10372349	10419397	47048	-
ENSBTAG00000004063	129.366	1.29452	0.245114	5.28131	1.28261e-07	8.14748e-05	SERPINA5	serpin peptidase inhibitor, clade A (alpha-1 antiproteinase, antitrypsin), member 5	3	1	1	21	59782814	59795808	12994	+
ENSBTAG00000009020	661.775	0.823947	0.157493	5.23165	1.68001e-07	0.000102079	CRIM1	cysteine rich transmembrane BMP regulator 1 (chordin-like)	#N/A	#N/A	#N/A	11	18835047	19041904	206857	+
ENSBTAG00000000945	13456.9	-0.714376	0.137617	-5.19104	2.09118e-07	0.000119794	ATP2C2	ATPase, Ca++ transporting, type 2C, member 2	#N/A	#N/A	#N/A	18	10632350	10688580	56230	+
ENSBTAG00000001505	656.263	-0.76465	0.147431	-5.18648	2.14301e-07	0.000119794	GRK4	G protein-coupled receptor kinase 4	7	1	1	6	107849267	107891935	42668	-
ENSBTAG00000016714	715.339	-0.843438	0.169523	-4.97535	6.5131e-07	0.000350079	RGS12	regulator of G-protein signaling 12	7	1	1	6	107286738	107325408	38670	-
ENSBTAG00000013899	1014.2	-0.782961	0.158344	-4.94468	7.62682e-07	0.000394759	LARP4B	La ribonucleoprotein domain family, member 4B	1	#N/A	#N/A	13	46779271	46834689	55418	+
ENSBTAG00000020126	1334.8	-0.797899	0.162981	-4.89565	9.79837e-07	0.000489044	MYO10	myosin X	12	7	5	20	56295179	56572213	277034	+
ENSBTAG00000014932	288.924	1.41409	0.291721	4.84741	1.25086e-06	0.000586949	ARSE	arylsulfatase E (chondrodysplasia punctata 1)	#N/A	#N/A	#N/A	X	139018055	139033616	15561	+
ENSBTAG00000019410	92.5132	1.25562	0.259107	4.84596	1.26e-06	0.000586949	CEP57L1	centrosomal protein 57kDa-like 1	8	4	#N/A	9	41469871	41554001	84130	-
ENSBTAG00000045547	276.828	-0.920644	0.19108	-4.8181	1.44929e-06	0.000653349	AMIGO3	adhesion molecule with Ig-like domain 3	3	2	1	22	51056714	51058249	1535	+
ENSBTAG00000015032	2619.05	-1.03266	0.215094	-4.80096	1.57906e-06	0.000678207	CD14	CD14 molecule	4	1	#N/A	7	53446106	53448979	2873	-
ENSBTAG00000030543	43.2319	1.85363	0.386322	4.79814	1.60149e-06	0.000678207	SLC6A16	solute carrier family 6, member 16	4	2	1	18	56224969	56250611	25642	-
ENSBTAG00000011990	3735.12	-1.09618	0.228892	-4.78907	1.67555e-06	0.0006887	ALOX15	arachidonate 15-lipoxygenase	9	1	1	19	27331075	27339653	8578	+
Novel01255	108.683	1.87414	0.392995	4.76885	1.85276e-06	0.000739782	#N/A	#N/A	#N/A	#N/A	#N/A				0
ENSBTAG00000014917	808.327	-0.862364	0.181121	-4.76125	1.92397e-06	0.000746876	GTPBP4	GTP binding protein 4	1	#N/A	#N/A	13	46689063	46703756	14693	-
Novel02726	162.316	1.14376	0.240518	4.75539	1.98068e-06	0.000748107	#N/A	#N/A	#N/A	#N/A	#N/A				0
Novel02745	21.6911	-2.37101	0.503637	-4.70776	2.50452e-06	0.00092107	#N/A	#N/A	#N/A	#N/A	#N/A				0
ENSBTAG00000037651	159.404	1.19085	0.254204	4.68461	2.80493e-06	0.0010051	S100A2	S100 calcium binding protein A2	7	5	4	3	16869280	16872613	3333	+
ENSBTAG00000021527	528.353	0.804741	0.17274	4.65867	3.18259e-06	0.00111192	IGF1R	insulin-like growth factor 1 receptor	#N/A	#N/A	#N/A	21	8208822	8268093	59271	+
ENSBTAG00000003994	679.996	0.814005	0.177184	4.59412	4.34583e-06	0.00145037	IGFBP3	insulin-like growth factor binding protein 3	2	#N/A	#N/A	4	76705105	76712709	7604	+
ENSBTAG00000003015	301.199	1.06437	0.231713	4.59349	4.35891e-06	0.00145037	SESN1	sestrin 1	8	4	#N/A	9	41555161	41690067	134906	+
ENSBTAG00000021313	236.288	1.10696	0.242423	4.56624	4.96542e-06	0.00160111	RUNDC3B	RUN domain containing 3B	#N/A	#N/A	#N/A	4	32691262	32858257	166995	+
ENSBTAG00000010796	192.522	-0.969058	0.21237	-4.56307	5.04106e-06	0.00160111	SPADH1	spermadhesin 1	9	2	#N/A	26	42871215	42877424	6209	+
Novel02012	156.915	1.16487	0.255888	4.55226	5.30738e-06	0.0016124	#N/A	#N/A	#N/A	#N/A	#N/A				0
ENSBTAG00000009673	34.2602	-1.72979	0.379909	-4.55318	5.2842e-06	0.0016124	NHEDC1	solute carrier family 9, subfamily B (cation proton antiporter 2), member 1	9	5	4	6	23187624	23254634	67010	+
ENSBTAG00000015829	271.535	1.05477	0.233583	4.51561	6.31345e-06	0.00187724	ENPP5	ectonucleotide pyrophosphatase/phosphodiesterase 5 (putative)	8	3	2	23	19388894	19395134	6240	-
Novel00763	801.605	-1.1119	0.246871	-4.50398	6.66921e-06	0.00190209	#N/A	#N/A	#N/A	#N/A	#N/A				0
Novel02198	42.4741	-2.07306	0.460212	-4.50457	6.65088e-06	0.00190209	#N/A	#N/A	#N/A	#N/A	#N/A				0
ENSBTAG00000010661	178.771	1.08213	0.240559	4.49839	6.84685e-06	0.0019024	DPYSL3	dihydropyrimidinase-like 3	6	2	#N/A	7	60588659	60703487	114828	-
ENSBTAG00000006645	488.54	0.853502	0.189859	4.49544	6.94257e-06	0.0019024	LPAR6(P2RY5)	lysophosphatidic acid receptor 6	6	3	1	12	18282157	18284006	1849	-
ENSBTAG00000005353	193.143	0.977745	0.219227	4.45998	8.19689e-06	0.00220292	DES	desmin	1	#N/A	#N/A	2	108075460	108082534	7074	+
ENSBTAG00000001021	128.564	-1.19629	0.271397	-4.40789	1.04385e-05	0.0027524	CYP1A1	cytochrome P450, subfamily I (aromatic compound-inducible), polypeptide 1	4	2	#N/A	21	34342808	34345682	2874	+
ENSBTAG00000004321	295.422	-0.831654	0.191859	-4.33471	1.45954e-05	0.00377722	SFXN2	sideroflexin 2	12	3	1	26	23593341	23611728	18387	+
ENSBTAG00000005828	122.429	1.07543	0.250189	4.29848	1.71974e-05	0.00433249	MERTK	MER proto-oncogene, tyrosine kinase	#N/A	#N/A	#N/A	11	332458	427685	95227	-
ENSBTAG00000012687	556.699	0.688923	0.16035	4.29638	1.7361e-05	0.00433249	INSR(IR-A)	insulin receptor	5	4	2	7	17280452	17403052	122600	-
Novel00740	117.076	-1.27735	0.297647	-4.29148	1.77489e-05	0.00435159	#N/A	#N/A	#N/A	#N/A	#N/A				0
ENSBTAG00000005002	609.701	-0.739129	0.172508	-4.28461	1.83064e-05	0.00441089	GALE	UDP-galactose-4-epimerase	3	1	#N/A	2	129707282	129711866	4584	+
Novel01760	144.704	-1.05026	0.245819	-4.27248	1.9331e-05	0.00457882	#N/A	#N/A	#N/A	#N/A	#N/A				0
ENSBTAG00000021060	431.297	-1.0802	0.253465	-4.26174	2.0284e-05	0.00472448	FTSJ3	FtsJ homolog 3 (E. coli)	14	2	2	19	48719276	48727887	8611	-
ENSBTAG00000011373	370.688	-1.02871	0.24316	-4.23059	2.33084e-05	0.00525379	MAML3	mastermind-like 3 (Drosophila)	1	1	#N/A	17	18144415	18325277	180862	+
ENSBTAG00000021798	638.146	0.999669	0.236154	4.23313	2.30463e-05	0.00525379	ERBB2	erb-b2 receptor tyrosine kinase 2	10	1	1	19	40722051	40745987	23936	+
ENSBTAG00000034613	210.98	-0.933109	0.221514	-4.21241	2.52663e-05	0.0056047	MROH6	maestro heat-like repeat family member 6	60	20	10	14	2332751	2337785	5034	+
Novel02199	56.0802	-1.78605	0.429014	-4.16316	3.13873e-05	0.00685372	#N/A	#N/A	#N/A	#N/A	#N/A				0
ENSBTAG00000005574	2964.18	1.34252	0.322946	4.1571	3.22308e-05	0.00692962	CLU	clusterin	#N/A	#N/A	#N/A	8	11043941	11061301	17360	+
ENSBTAG00000003566	1037.71	-0.667173	0.1607	-4.15167	3.30063e-05	0.00698884	ARFIP2	ADP-ribosylation factor interacting protein 2	1	1	1	15	47186494	47191611	5117	+
Novel01654	44.8457	1.4425	0.349007	4.13317	3.578e-05	0.00746307	#N/A	#N/A	#N/A	#N/A	#N/A				0
ENSBTAG00000039705	251.921	-0.842109	0.204214	-4.12366	3.729e-05	0.00766364	HGH1	HGH1 homolog (S. cerevisiae)	57	20	9	14	1905129	1907245	2116	-
ENSBTAG00000012818	225.131	0.877565	0.214306	4.09491	4.22336e-05	0.00855384	PDLIM5	PDZ and LIM domain 5	30	13	10	6	31337012	31567339	230327	-
Novel00138	559.769	-0.86807	0.212919	-4.07699	4.56216e-05	0.00910802	#N/A	#N/A	#N/A	#N/A	#N/A				0
ENSBTAG00000016432	580.094	-0.762816	0.187265	-4.07345	4.63211e-05	0.00911743	PEMT	phosphatidylethanolamine N-methyltransferase	21	1	1	19	35389675	35420462	30787	+
ENSBTAG00000003276	998.877	-0.835254	0.205365	-4.06716	4.75896e-05	0.00922341	PRKCH	protein kinase C, eta	4	2	#N/A	10	73694668	73927120	232452	+
ENSBTAG00000017280	12281	1.23487	0.303835	4.06429	4.81795e-05	0.00922341	C3	complement component 3	5	4	2	7	18989689	19025591	35902	+
ENSBTAG00000010297	1047.51	-0.746187	0.183916	-4.05722	4.96608e-05	0.00932152	DHRS11	dehydrogenase/reductase (SDR family) member 11	4	1	1	19	13237731	13247622	9891	+
ENSBTAG00000008802	383.648	-0.79393	0.195766	-4.05551	5.0026e-05	0.00932152	GID4(C19H17ORF39)	GID complex subunit 4	12	1	1	19	35111312	35125579	14267	-
ENSBTAG00000007348	61.5758	1.39499	0.344572	4.04847	5.15525e-05	0.00941727	STRA6	stimulated by retinoic acid 6	1	#N/A	#N/A	21	34878677	34901785	23108	+
ENSBTAG00000015016	1467.12	0.834898	0.206303	4.04696	5.18877e-05	0.00941727	CALCOCO1	calcium binding and coiled-coil domain 1	10	5	3	5	26489544	26503712	14168	+
ENSBTAG00000017561	7022.99	-0.681116	0.169556	-4.01706	5.89277e-05	0.0103531	HHIPL2	HHIP-like 2	#N/A	#N/A	#N/A	16	26713225	26741364	28139	-
ENSBTAG00000016061	164.617	1.11355	0.277179	4.01746	5.88299e-05	0.0103531	RSAD2	radical S-adenosyl methionine domain containing 2	1	#N/A	#N/A	11	90012630	90029927	17297	-
ENSBTAG00000017138	52.8435	1.25766	0.313184	4.01571	5.92663e-05	0.0103531	TMEM71	transmembrane protein 71	31	14	7	14	9615580	9639486	23906	+
ENSBTAG00000020108	792.441	-0.678766	0.169279	-4.00975	6.07821e-05	0.0104868	LETM1	leucine zipper-EF-hand containing transmembrane protein 1	7	1	1	6	109710997	109736356	25359	-
ENSBTAG00000012387	985.769	0.769133	0.192817	3.98894	6.63704e-05	0.0110537	PAM	peptidylglycine alpha-amidating monooxygenase	2	#N/A	#N/A	7	104321898	104501791	179893	+
ENSBTAG00000018994	426.39	1.00533	0.251785	3.9928	6.52982e-05	0.0110537	TNFSF10	tumor necrosis factor (ligand) superfamily, member 10	3	1	#N/A	1	95752049	95767928	15879	+
ENSBTAG00000011154	331.087	0.981863	0.246162	3.98868	6.64411e-05	0.0110537	SDC1	syndecan 1	2	1	1	11	78695354	78719306	23952	+
ENSBTAG00000002580	339.126	0.691355	0.174146	3.96997	7.18824e-05	0.0118183	MYH14	myosin, heavy chain 14, non-muscle	4	2	1	18	56874763	56947774	73011	+
ENSBTAG00000000917	540.161	-0.881963	0.222613	-3.96187	7.4365e-05	0.0120843	BMP1	bone morphogenetic protein 1	1	1	#N/A	8	69980325	70027825	47500	+
ENSBTAG00000017602	38.0774	1.48918	0.378791	3.9314	8.44541e-05	0.013566	TMEM45B	transmembrane protein 45B	3	1	#N/A	29	36619711	36645779	26068	+
ENSBTAG00000011190	7003.62	0.547138	0.139428	3.92416	8.70333e-05	0.0136662	FLNA	filamin A, alpha	1	#N/A	#N/A	X	40310757	40332714	21957	-
ENSBTAG00000006072	956.369	-0.791467	0.201573	-3.92645	8.62083e-05	0.0136662	LRRC59	leucine rich repeat containing 59	12	1	1	19	36915567	36927313	11746	+
ENSBTAG00000031715	817.353	0.723007	0.185068	3.90671	9.35609e-05	0.0145279	PCMTD2	protein-L-isoaspartate (D-aspartate) O-methyltransferase domain containing 2	1	#N/A	#N/A	13	54123575	54142541	18966	-
ENSBTAG00000004388	69.6283	1.2461	0.320328	3.89006	0.00010022	0.015391	SLITRK6	SLIT and NTRK-like family, member 6	#N/A	#N/A	#N/A	12	61064673	61067201	2528	-
ENSBTAG00000014857	65.6624	1.74902	0.450848	3.87941	0.00010471	0.0159057	LOC513659(GBP6/GBP7)	guanylate-binding protein 6	7	3	2	3	54031912	54058648	26736	+
ENSBTAG00000017442	415.977	1.19967	0.30972	3.87339	0.000107331	0.0161285	CDO1	cysteine dioxygenase type 1	2	1	#N/A	10	4598736	4606922	8186	-
ENSBTAG00000000289	1609.87	-1.16319	0.301768	-3.8546	0.000115918	0.0172336	ASB8	ankyrin repeat and SOCS box containing 8	9	4	2	5	32303361	32311809	8448	+
ENSBTAG00000018972	1681.16	-0.904393	0.235082	-3.84713	0.000119509	0.0173959	GARS	glycyl-tRNA synthetase	3	1	#N/A	4	66102956	66156434	53478	-
Novel00702	35.8133	-1.52747	0.396789	-3.84958	0.000118319	0.0173959	#N/A	#N/A	#N/A	#N/A	#N/A				0
ENSBTAG00000006567	1065.34	-0.67327	0.17512	-3.84461	0.000120745	0.0173959	VIPR1	vasoactive intestinal peptide receptor 1	1	1	1	22	15280708	15312566	31858	+
ENSBTAG00000004948	474.139	0.997925	0.259768	3.8416	0.000122233	0.0174307	FAM84A	family with sequence similarity 84, member A	2	1	1	11	83655864	83659066	3202	-
ENSBTAG00000018405	930.092	-0.846679	0.221728	-3.81854	0.000134243	0.0189499	MARS	methionyl-tRNA synthetase	12	4	2	5	56289163	56307931	18768	-
ENSBTAG00000015974	287.652	-0.7539	0.197765	-3.8121	0.000137792	0.0192564	FLVCR1	feline leukemia virus subgroup C cellular receptor 1	#N/A	#N/A	#N/A	16	72570592	72596973	26381	-
ENSBTAG00000016165	1569.44	0.885651	0.232712	3.80577	0.000141361	0.0195597	KRT7	keratin 7	10	5	3	5	27828982	27842880	13898	-
ENSBTAG00000011684	622.216	0.716906	0.18875	3.79818	0.000145761	0.0199707	RAB11FIP1	RAB11 family interacting protein 1 (class I)	4	2	#N/A	27	32823609	32863935	40326	-
Novel00873	1216.99	-0.981557	0.258981	-3.79008	0.000150598	0.0200616	#N/A	#N/A	#N/A	#N/A	#N/A				0
ENSBTAG00000013662	23.3754	1.55681	0.410784	3.78986	0.000150731	0.0200616	COL8A1	collagen, type VIII, alpha 1	5	3	#N/A	1	43541936	43717619	175683	+
ENSBTAG00000003278	34.9229	-1.69695	0.447323	-3.79356	0.0001485	0.0200616	HOXC10	homeobox C10	10	5	3	5	26202176	26206357	4181	-
ENSBTAG00000009145	2158.77	-0.912616	0.242636	-3.76126	0.000169062	0.0218763	SLC7A4	solute carrier family 7, member 4	#N/A	#N/A	#N/A	17	74366170	74369086	2916	-
ENSBTAG00000018744	132.696	0.877136	0.232931	3.76564	0.000166122	0.0218763	MGAT5	mannosyl (alpha-1,6-)-glycoprotein beta-1,6-N-acetyl-glucosaminyltransferase	5	3	2	2	63118922	63362056	243134	-
ENSBTAG00000032051	41.4758	1.36285	0.36222	3.76251	0.000168219	0.0218763	SULT1C4	sulfotransferase family, cytosolic, 1C, member 4	2	1	1	11	44724159	44731845	7686	-
ENSBTAG00000003382	31.5792	1.64611	0.438466	3.75425	0.00017386	0.0222907	RIMS4	regulating synaptic membrane exocytosis 4	4	2	#N/A	13	73877750	73897570	19820	-
ENSBTAG00000001229	315.733	-0.798303	0.212945	-3.74886	0.000177639	0.0225105	SLC25A22	solute carrier family 25 (mitochondrial carrier: glutamate), member 22	#N/A	#N/A	#N/A	29	50835593	50839686	4093	+
ENSBTAG00000005586	73.8888	1.0355	0.276504	3.74498	0.000180406	0.0225105	GATM	glycine amidinotransferase (L-arginine:glycine amidinotransferase)	6	3	#N/A	10	65325342	65341352	16010	+
ENSBTAG00000021130	1052.87	-0.619288	0.165293	-3.7466	0.000179249	0.0225105	MFSD10	major facilitator superfamily domain containing 10	7	1	1	6	107924384	107928256	3872	+
Novel01796	4174.83	-0.917472	0.245767	-3.7331	0.000189141	0.0233916	#N/A	#N/A	#N/A	#N/A	#N/A				0
Novel02483	51.7895	-1.26543	0.34066	-3.71465	0.000203485	0.0249448	#N/A	#N/A	#N/A	#N/A	#N/A				0
ENSBTAG00000005888	17.0655	-1.83104	0.493573	-3.70976	0.000207459	0.0252108	MDGA1	MAM domain containing glycosylphosphatidylinositol anchor 1	8	3	1	23	11530878	11594184	63306	-
ENSBTAG00000013066	2501.74	0.694359	0.188118	3.69108	0.000223301	0.026446	IGF2	insulin-like growth factor 2	#N/A	#N/A	#N/A	29	50046626	50065230	18604	+
ENSBTAG00000016057	1418.98	0.724512	0.196076	3.69505	0.000219844	0.026446	CSRP1	cysteine and glycine-rich protein 1	2	1	#N/A	16	49332770	49353517	20747	-
ENSBTAG00000001174	242.582	-0.940582	0.254809	-3.69133	0.000223087	0.026446	MRPL15	mitochondrial ribosomal protein L15	13	7	3	14	23675383	23680928	5545	+
ENSBTAG00000016331	1746.54	-0.543284	0.147442	-3.68473	0.000228945	0.0268866	ROGDI	rogdi homolog (Drosophila)	1	1	1	25	3894381	3900145	5764	-
ENSBTAG00000003225	405.601	-0.636761	0.173035	-3.67994	0.000233285	0.027168	IMP4	IMP4, U3 small nucleolar ribonucleoprotein	#N/A	#N/A	#N/A	2	1247984	1252957	4973	+
ENSBTAG00000019271	2664.23	-0.568814	0.154894	-3.67228	0.000240393	0.0277644	NARS	asparaginyl-tRNA synthetase	#N/A	#N/A	#N/A	24	57344507	57361216	16709	-
ENSBTAG00000014549	458.848	-0.85533	0.233131	-3.66888	0.000243618	0.0279062	GNL3	guanine nucleotide binding protein-like 3 (nucleolar)	3	2	1	22	48725422	48731727	6305	-
ENSBTAG00000013127	572.433	-0.853412	0.23347	-3.65534	0.00025684	0.0291237	LPCAT3	lysophosphatidylcholine acyltransferase 3	11	2	#N/A	5	103841289	103847254	5965	+
ENSBTAG00000013162	9488.17	-1.12926	0.309065	-3.65377	0.000258414	0.0291237	HSPA8	heat shock 70kDa protein 8	5	4	1	15	34216278	34220705	4427	-
ENSBTAG00000009773	111.41	1.06609	0.292627	3.64317	0.000269303	0.0296339	KREMEN1	kringle containing transmembrane protein 1	#N/A	#N/A	#N/A	17	70568207	70601539	33332	+
ENSBTAG00000006907	79.7032	-1.60511	0.440162	-3.64664	0.000265687	0.0296339	NEB	nebulin	5	1	1	2	44546002	44754701	208699	+
ENSBTAG00000016494	60.7183	-1.42134	0.390087	-3.64365	0.000268797	0.0296339	RELT	RELT tumor necrosis factor receptor	1	1	1	15	53663176	53669426	6250	+
ENSBTAG00000009615	2927.97	0.644072	0.17783	3.62184	0.000292517	0.0313197	ANXA2	annexin A2	6	3	#N/A	10	49860062	49904536	44474	+
ENSBTAG00000000836	644.787	1.01184	0.279445	3.62089	0.000293588	0.0313197	KRT8	keratin 8	11	5	3	5	27213750	27221177	7427	+
ENSBTAG00000001143	52.186	1.43685	0.396757	3.62149	0.000292911	0.0313197	LOC511531	interferon-induced guanylate-binding protein 1	9	4	3	3	55063830	55075636	11806	+
ENSBTAG00000007196	3763.09	0.867194	0.239144	3.62624	0.000287575	0.0313197	TAGLN	transgelin	5	4	1	15	28318411	28323666	5255	+
ENSBTAG00000001440	1106.85	-0.683218	0.189056	-3.61384	0.000301699	0.0319412	PMM2	phosphomannomutase 2	1	1	1	25	7700704	7730822	30118	+
ENSBTAG00000016794	78.3445	1.15394	0.319765	3.60872	0.000307716	0.0323333	SLC10A6	solute carrier family 10 (sodium/bile acid cotransporter), member 6	#N/A	#N/A	#N/A	11	5786452	5802753	16301	-
ENSBTAG00000025121	463.097	-0.66669	0.185249	-3.59888	0.000319592	0.0333306	EMC6	ER membrane protein complex subunit 6	8	1	1	19	24977284	24978133	849	+
ENSBTAG00000020272	486.074	0.73856	0.206134	3.58292	0.000339777	0.0349146	SIK2	salt-inducible kinase 2	3	2	#N/A	15	22246391	22372643	126252	+
ENSBTAG00000012688	45.2274	1.26814	0.353885	3.58349	0.000339037	0.0349146	CAPSL	calcyphosine-like	6	4	2	20	38272477	38300277	27800	+
ENSBTAG00000020382	363.326	0.923318	0.259254	3.56144	0.000368821	0.0376225	RIN2	Ras and Rab interactor 2	1	#N/A	#N/A	13	39808123	39871299	63176	+
ENSBTAG00000008596	270.88	0.78564	0.221139	3.55271	0.000381289	0.0386124	PRICKLE1	prickle homolog 1 (Drosophila)	9	4	2	5	38273723	38388071	114348	+
ENSBTAG00000012054	555.833	-0.961763	0.271151	-3.54697	0.000389691	0.0391793	ALDH3B2(LOC508879)	aldehyde dehydrogenase family 3 member B1-like	3	1	1	29	46143363	46150095	6732	-
ENSBTAG00000011511	305.187	0.692303	0.195296	3.54489	0.000392783	0.0392082	0	#N/A	4	2	2	3	10821598	10858863	37265	+
ENSBTAG00000014575	119.011	0.840824	0.237487	3.54051	0.00039936	0.039582	COL4A5	collagen, type IV, alpha 5	#N/A	#N/A	#N/A	X	61685327	61824307	138980	+
ENSBTAG00000007062	223.379	1.05988	0.29961	3.53754	0.000403871	0.0397472	IGFBP5	insulin-like growth factor binding protein 5	1	#N/A	#N/A	2	105378991	105397646	18655	-
ENSBTAG00000006161	431.272	0.851079	0.241101	3.52996	0.000415621	0.0403354	C-MET(MET)	MET proto-oncogene, receptor tyrosine kinase	#N/A	#N/A	#N/A	4	51912652	52042198	129546	-
ENSBTAG00000000496	72.6833	-0.936126	0.265085	-3.53142	0.000413328	0.0403354	SLC12A8	solute carrier family 12, member 8	#N/A	#N/A	#N/A	1	70126992	70250895	123903	-
Novel01018	65.4461	-1.2016	0.340892	-3.52486	0.000423703	0.0408362	#N/A	#N/A	#N/A	#N/A	#N/A				0
ENSBTAG00000037526	5210.65	-0.584617	0.165962	-3.52259	0.000427345	0.0409051	FABP4	fatty acid binding protein 4, adipocyte	7	5	2	14	46833665	46838053	4388	-
ENSBTAG00000016549	1636.02	-0.619488	0.176351	-3.51281	0.000443398	0.042153	LRRC16A	leucine rich repeat containing 16A	7	2	#N/A	23	32029122	32339087	309965	-
ENSBTAG00000046017	19.2463	1.71325	0.488658	3.50603	0.00045485	0.0428793	POPDC3	popeye domain containing 3	9	4	#N/A	9	45452891	45455659	2768	+
ENSBTAG00000011616	79.3675	-1.3542	0.386399	-3.50467	0.000457175	0.0428793	MPO	myeloperoxidase	3	1	1	19	9473004	9484176	11172	-
Novel01549	124.725	-1.21565	0.347895	-3.49432	0.000475275	0.0442798	#N/A	#N/A	#N/A	#N/A	#N/A				0
ENSBTAG00000011207	908.658	0.801952	0.22962	3.49252	0.000478478	0.044283	CNN1	calponin 1, basic, smooth muscle	5	4	2	7	17106394	17114222	7828	+
ENSBTAG00000000576	76.4042	-1.2933	0.371113	-3.48491	0.000492294	0.0449661	GPR64	G protein-coupled receptor 64	#N/A	#N/A	#N/A	X	131673622	131717092	43470	+
ENSBTAG00000001861	272.157	0.726071	0.208294	3.48579	0.000490683	0.0449661	SESTD1	SEC14 domain and spectrin repeat-containing protein 1-like	5	2	2	2	17708890	17730680	21790	+
ENSBTAG00000020873	4211.99	-0.720953	0.207453	-3.47526	0.000510357	0.0463133	MAT2A	methionine adenosyltransferase II, alpha	2	1	1	11	49298517	49305175	6658	-
ENSBTAG00000011225	368.485	0.649542	0.187351	3.46698	0.000526334	0.0473018	TMX1	thioredoxin-related transmembrane protein 1	6	3	#N/A	10	44101816	44114905	13089	+
ENSBTAG00000005154	147.136	0.994342	0.286874	3.46612	0.000528021	0.0473018	APCDD1	adenomatosis polyposis coli down-regulated 1	#N/A	#N/A	#N/A	24	42578580	42597500	18920	+
Novel01723	242.487	-0.981689	0.284349	-3.4524	0.000555619	0.0494572	#N/A	#N/A	#N/A	#N/A	#N/A				0
