# Supplementary material for: RNA-Seq reveals 10 novel promising candidate genes affecting milk protein concentration in the Chinese Holstein population
Source: Sci Rep. 2016 Jun 2;6:26813. doi: 10.1038/srep26813 (PMC4890585; doi:10.1038/srep26813)
Supplement: Supplementary Dataset 2 [file srep26813-s3.xls]

## Sheet: DEGs_HD vs LD_DESeq2
			Supplementary Table S5. List of differentially expressed genes in bovine mammary tissues between high and low milk protein percentage during the non-lactating period (HD vs LD)
ID	baseMean	log2FoldChange	lfcSE	stat	pvalue	padj	symbol	gene name	No.QTL_within_milk	No.QTL_within_protein yield	No.QTL_within_protein%	chr	start	end	direction
ENSBTAG00000020676	177.425	3.77498	0.400077	9.43563	3.88648e-21	6.32952e-17	MMP9	matrix metallopeptidase 9 (gelatinase B, 92kDa gelatinase, 92kDa type IV collagenase)	3	2	#N/A	13	75466513	75473824	+
Novel02038	174.315	2.11745	0.258022	8.20646	2.27801e-16	1.85498e-12	#N/A	#N/A	#N/A	#N/A	#N/A
Novel00420	29.3978	4.05615	0.505789	8.01944	1.06225e-15	5.76662e-12	#N/A	#N/A	#N/A	#N/A	#N/A
ENSBTAG00000012687	2445.44	-0.796665	0.111643	-7.13582	9.62124e-13	3.91729e-09	INSR(IR-A)	insulin receptor	5	4	2	7	17280452	17403052	-
ENSBTAG00000034323	363.368	2.06841	0.297792	6.94582	3.76258e-12	1.22555e-08	SLC2A5	solute carrier family 2 (facilitated glucose/fructose transporter), member 5	2	1	#N/A	16	45252621	45255676	+
ENSBTAG00000040070	1497.15	1.6473	0.239924	6.86592	6.60636e-12	1.53702e-08	SCGB1D	secretoglobin, family 1D, member 2	3	1	#N/A	29	41378327	41381132	+
ENSBTAG00000001414	525.697	-1.15894	0.168373	-6.88316	5.85384e-12	1.53702e-08	KCTD12	potassium channel tetramerization domain containing 12	1	#N/A	#N/A	12	52351171	52352151	-
ENSBTAG00000001136	665.653	2.60454	0.380436	6.84619	7.58413e-12	1.54394e-08	KIAA1324	KIAA1324 ortholog	9	5	3	3	34313872	34353121	-
ENSBTAG00000006404	272.079	1.78359	0.267372	6.67084	2.54347e-11	4.60255e-08	CENPT	centromere protein T	1	#N/A	#N/A	18	35463582	35467533	-
ENSBTAG00000003396	536.343	-1.21485	0.189206	-6.42079	1.35573e-10	2.20793e-07	MAFB	v-maf avian musculoaponeurotic fibrosarcoma oncogene homolog B	4	2	#N/A	13	70068210	70069181	-
ENSBTAG00000011998	941.58	1.08679	0.170337	6.38022	1.76828e-10	2.42713e-07	DUT	deoxyuridine triphosphatase	6	3	#N/A	10	62284071	62295576	-
Novel00406	34.6957	2.67057	0.418683	6.37849	1.78838e-10	2.42713e-07	#N/A	#N/A	#N/A	#N/A	#N/A
ENSBTAG00000007302	157.39	2.00086	0.321532	6.22288	4.88097e-10	6.11472e-07	SLC2A5	solute carrier family 2 (facilitated glucose/fructose transporter), member 5	7	5	1	14	77277853	77298969	-
ENSBTAG00000000329	1083.21	-0.848291	0.137967	-6.1485	7.82168e-10	9.09885e-07	MEGF10	multiple EGF-like-domains 10	1	1	#N/A	7	27820355	27998816	-
ENSBTAG00000009426	773.172	1.31193	0.214093	6.12784	8.90815e-10	9.67187e-07	EZH2	enhancer of zeste 2 polycomb repressive complex 2 subunit	2	1	#N/A	4	112815327	112848415	-
ENSBTAG00000002096	735.602	-1.15015	0.190018	-6.05287	1.4229e-09	1.41703e-06	FCGR3A	Fc fragment of IgG, low affinity IIIa, receptor (CD16a)	1	1	1	3	7996519	8005228	+
ENSBTAG00000017328	600.373	-1.32422	0.219243	-6.04	1.54118e-09	1.41703e-06	LOC404103(SI)	spleen trypsin inhibitor	4	2	#N/A	13	74943621	74947760	-
ENSBTAG00000010175	377.996	-1.00003	0.165639	-6.0374	1.56617e-09	1.41703e-06	COL8A2	collagen, type VIII, alpha 2	3	#N/A	#N/A	3	110299484	110302198	+
ENSBTAG00000006591	177.574	1.66714	0.277169	6.01489	1.8001e-09	1.54297e-06	CCNF	cyclin F	1	1	1	25	1949262	1965512	+
ENSBTAG00000009983	511.929	1.44024	0.245625	5.86355	4.53077e-09	3.68941e-06	KIF23	kinesin family member 23	5	2	#N/A	10	16268191	16308714	+
ENSBTAG00000004063	2068.71	1.49944	0.256868	5.83739	5.30244e-09	4.11217e-06	SERPINA5	serpin peptidase inhibitor, clade A (alpha-1 antiproteinase, antitrypsin), member 5	3	1	1	21	59782814	59795808	+
ENSBTAG00000009714	218.59	1.35537	0.233693	5.79978	6.64009e-09	4.91548e-06	ARHGAP33	Rho GTPase activating protein 33	5	2	#N/A	18	46676909	46687627	+
ENSBTAG00000006065	1656.04	0.75726	0.131592	5.75462	8.68375e-09	6.14885e-06	PCNA	proliferating cell nuclear antigen	1	#N/A	#N/A	13	47788530	47794602	-
ENSBTAG00000006185	146.709	2.05425	0.358975	5.72255	1.04936e-08	7.12081e-06	SPC24	SPC24, NDC80 kinetochore complex component	5	4	2	7	16811452	16817517	-
ENSBTAG00000016746	270.355	1.88587	0.334871	5.63163	1.78516e-08	1.16292e-05	UBE2C	ubiquitin-conjugating enzyme E2C	3	2	#N/A	13	75306757	75310188	+
ENSBTAG00000047764	527.475	2.41434	0.432063	5.58794	2.29778e-08	1.4391e-05	LOC530437	multidrug resistance-associated protein 4	#N/A	#N/A	#N/A	12	73890112	73977633	+
ENSBTAG00000007783	386.538	1.36514	0.244587	5.5814	2.38584e-08	1.4391e-05	MYBL2	v-myb avian myeloblastosis viral oncogene homolog-like 2	4	2	#N/A	13	72939569	72966159	+
ENSBTAG00000037768	52.7394	2.62172	0.47249	5.54874	2.87743e-08	1.67364e-05	LOC100848277	stromelysin-1-like	#N/A	#N/A	#N/A	15	6007068	6034291	+
ENSBTAG00000019741	660.897	-1.06538	0.192915	-5.52255	3.3411e-08	1.87632e-05	C3AR1	complement component 3a receptor 1	11	2	#N/A	5	102025881	102035208	-
ENSBTAG00000008333	332.84	1.29111	0.236511	5.45902	4.78781e-08	2.59915e-05	ETV4	ets variant 4	10	1	1	19	44068484	44083638	-
ENSBTAG00000013761	3128.26	0.980994	0.180069	5.44786	5.09782e-08	2.67816e-05	STMN1	stathmin 1	3	1	#N/A	2	127773927	127779431	+
ENSBTAG00000016997	387.989	-0.828423	0.1523	-5.43941	5.34583e-08	2.72069e-05	LOC511180	sialic acid-binding Ig-like lectin 5	4	2	1	18	56740609	56746100	+
ENSBTAG00000008499	424.49	1.92556	0.354364	5.43384	5.51529e-08	2.72188e-05	TROAP	trophinin associated protein	10	5	3	5	30658595	30665306	-
ENSBTAG00000039377	789.698	1.18567	0.221291	5.35799	8.41515e-08	4.02599e-05	SLITRK2	SLIT and NTRK-like family, member 2	#N/A	#N/A	#N/A	X	28706984	28709518	-
ENSBTAG00000046092	480.128	0.875241	0.163506	5.35297	8.65219e-08	4.02599e-05	HDAC8	histone deacetylase 8	#N/A	#N/A	#N/A	X	83228463	83475076	+
Novel02889	639.891	-0.96776	0.182374	-5.30646	1.11772e-07	5.05642e-05	#N/A	#N/A	#N/A	#N/A	#N/A
ENSBTAG00000023814	457.83	1.27473	0.240563	5.29894	1.16475e-07	5.12679e-05	ECT2	epithelial cell transforming 2	3	1	#N/A	1	95475798	95536054	-
ENSBTAG00000002826	326.699	1.31727	0.248886	5.29266	1.2055e-07	5.16654e-05	CLSPN	claspin	3	#N/A	#N/A	3	110604436	110630769	+
ENSBTAG00000046389	168.226	-1.22548	0.235815	-5.19681	2.02739e-07	8.46619e-05	KLRD1	killer cell lectin-like receptor subfamily D, member 1	12	3	#N/A	5	100095828	100101039	-
ENSBTAG00000008216	696.539	1.79095	0.345957	5.1768	2.25722e-07	9.19026e-05	RRM2	ribonucleotide reductase M2	2	#N/A	#N/A	11	87466581	87473817	-
ENSBTAG00000040103	240.179	1.64565	0.319008	5.15866	2.4872e-07	9.87963e-05	SYT8	synaptotagmin VIII	#N/A	#N/A	#N/A	29	50289094	50293879	-
ENSBTAG00000021862	327.814	0.88594	0.172664	5.13101	2.88193e-07	0.00011175	SLC27A3	solute carrier family 27 (fatty acid transporter), member 3	7	5	4	3	16679030	16683525	-
ENSBTAG00000002298	210.977	1.44459	0.285695	5.05641	4.27223e-07	0.000161808	CKAP2L	cytoskeleton associated protein 2-like	2	1	1	11	46318613	46340841	-
ENSBTAG00000023938	292.196	1.89852	0.377192	5.03329	4.82125e-07	0.000175392	CENPA	centromere protein A	2	1	1	11	72781247	72787461	-
ENSBTAG00000004943	237.823	1.88253	0.374089	5.0323	4.84627e-07	0.000175392	CCNA2	cyclin A2	3	1	1	6	3413086	3419194	+
ENSBTAG00000047807	309.155	1.49172	0.29693	5.02381	5.06561e-07	0.000179345	SAPCD2	suppressor APC domain containing 2	#N/A	#N/A	#N/A	11	106168109	106172938	+
ENSBTAG00000024545	774.573	-1.5635	0.311517	-5.019	5.19401e-07	0.000179978	DCHS2	dachsous cadherin-related 2	1	1	#N/A	17	3121446	3319247	+
ENSBTAG00000013118	583.525	-0.607572	0.121389	-5.00518	5.58101e-07	0.000185495	CD86	CD86 molecule	#N/A	#N/A	#N/A	1	67144111	67210848	+
Novel00399	414.682	-2.07516	0.4144	-5.00763	5.51036e-07	0.000185495	#N/A	#N/A	#N/A	#N/A	#N/A
ENSBTAG00000017021	503.085	0.781982	0.156465	4.99782	5.79829e-07	0.000188862	MCM4	minichromosome maintenance complex component 4	2	1	#N/A	27	41044071	41049402	+
ENSBTAG00000012184	130.057	1.95794	0.392338	4.99044	6.02416e-07	0.000192372	PTTG1	pituitary tumor-transforming 1	6	2	#N/A	7	74119595	74127285	+
ENSBTAG00000038048	1345.87	-1.26646	0.254999	-4.96652	6.81657e-07	0.000206377	MRC1	mannose receptor, C type 1	1	#N/A	#N/A	13	32544524	32644278	+
ENSBTAG00000021057	263.465	1.268	0.255348	4.96577	6.84291e-07	0.000206377	TMEM190	transmembrane protein 190	2	1	1	18	62555138	62556184	-
ENSBTAG00000000448	53.1221	1.76742	0.355758	4.96803	6.76354e-07	0.000206377	BDH1	3-hydroxybutyrate dehydrogenase, type 1	#N/A	#N/A	#N/A	1	72572941	72608810	-
ENSBTAG00000004428	1364.92	0.825691	0.166442	4.96084	7.01881e-07	0.000207833	H2AFZ	H2A histone family, member Z	11	4	4	6	26103022	26104344	+
ENSBTAG00000020127	36.9375	-2.63545	0.534173	-4.9337	8.06862e-07	0.000234653	TKTL1	transketolase-like 1	1	#N/A	#N/A	X	40263164	40291627	+
ENSBTAG00000019602	26.4169	2.09031	0.424767	4.92109	8.60641e-07	0.000245902	SLCO1C1	solute carrier organic anion transporter family, member 1C1	11	4	1	5	89440029	89509795	-
ENSBTAG00000018843	4027.72	0.721356	0.147066	4.90499	9.343e-07	0.000258446	SERPINA1	serpin peptidase inhibitor, clade A (alpha-1 antiproteinase, antitrypsin), member 1	#N/A	#N/A	#N/A	21	59578528	59587897	-
ENSBTAG00000005313	1616.33	0.715342	0.145852	4.90458	9.36283e-07	0.000258446	EPHB3	EPH receptor B3	2	1	#N/A	1	83202439	83244544	-
ENSBTAG00000010774	468.104	1.61348	0.329251	4.90046	9.56134e-07	0.000259527	NUSAP1	nucleolar and spindle associated protein 1	6	3	#N/A	10	36906002	36936265	+
ENSBTAG00000011971	858.202	-0.875723	0.179142	-4.88842	1.01649e-06	0.000271385	NRP2	neuropilin 2	3	1	#N/A	2	94455658	94573687	+
Novel02229	54.9799	-1.73403	0.355702	-4.87494	1.08839e-06	0.000285895	#N/A	#N/A	#N/A	#N/A	#N/A
ENSBTAG00000000917	1012.59	0.642282	0.132564	4.84509	1.26554e-06	0.000327151	BMP1	bone morphogenetic protein 1	1	1	#N/A	8	69980325	70027825	+
ENSBTAG00000017797	1306.22	-0.819603	0.169884	-4.82448	1.40367e-06	0.00035719	LY75	lymphocyte antigen 75	6	2	1	2	36557431	36648018	+
ENSBTAG00000039530	668.189	1.25449	0.261274	4.80142	1.57544e-06	0.000391039	NEFM(NF-M)	neurofilament, medium polypeptide	1	1	#N/A	8	73147853	73152844	+
ENSBTAG00000000660	106.259	1.51649	0.31592	4.80025	1.58471e-06	0.000391039	FAM83D	family with sequence similarity 83, member D	4	2	#N/A	13	68368929	68391896	+
ENSBTAG00000032304	1349.8	0.669481	0.140705	4.75806	1.95462e-06	0.000475119	ACY1	aminoacylase 1	3	2	1	22	49502958	49516552	-
ENSBTAG00000000088	2454.65	-0.541312	0.114273	-4.73699	2.16912e-06	0.000484863	ALCAM	activated leukocyte cell adhesion molecule	5	3	#N/A	1	50332272	50558841	+
ENSBTAG00000012443	228.323	1.9198	0.405547	4.73384	2.20311e-06	0.000484863	DIAPH3	diaphanous-related formin 3	#N/A	#N/A	#N/A	12	2130595	2695362	+
ENSBTAG00000014456	173.739	1.78755	0.377476	4.73554	2.18477e-06	0.000484863	ERN2	endoplasmic reticulum to nucleus signaling 2	#N/A	#N/A	#N/A	25	21597704	21620834	-
ENSBTAG00000021069	167.672	1.74541	0.36748	4.74967	2.03751e-06	0.000484863	PBK	PDZ binding kinase	#N/A	#N/A	#N/A	8	10819983	10852941	+
ENSBTAG00000005269	145.888	1.85973	0.391806	4.74655	2.06917e-06	0.000484863	CCNB2	cyclin B2	6	3	#N/A	10	51247755	51272733	-
Novel00444	59.1481	1.90561	0.401933	4.7411	2.1256e-06	0.000484863	#N/A	#N/A	#N/A	#N/A	#N/A
ENSBTAG00000043578	30.4035	2.05798	0.433736	4.74478	2.08731e-06	0.000484863	DIO3	deiodinase, iodothyronine, type III	#N/A	#N/A	#N/A	21	68150604	68151104	+
ENSBTAG00000016726	273.763	1.73822	0.368181	4.7211	2.34576e-06	0.000509374	KIF15	kinesin family member 15	2	2	1	22	16553708	16610397	+
ENSBTAG00000010578	471.98	1.27901	0.272384	4.69564	2.65775e-06	0.000562131	IL17B	interleukin 17B	6	2	#N/A	7	62769961	62773956	-
ENSBTAG00000007799	65.165	1.89718	0.404014	4.69584	2.65518e-06	0.000562131	MTFR2	mitochondrial fission regulator 2	9	3	#N/A	9	75236009	75254523	-
ENSBTAG00000021686	184.049	1.50874	0.322155	4.68328	2.82318e-06	0.000589465	MELK	maternal embryonic leucine zipper kinase	#N/A	#N/A	#N/A	8	61157469	61230549	+
ENSBTAG00000005129	104.218	1.69863	0.365459	4.64793	3.3529e-06	0.000691206	CEP55	centrosomal protein 55kDa	14	4	#N/A	26	14868831	14889261	+
ENSBTAG00000007102	337.107	1.35345	0.292046	4.63437	3.58026e-06	0.00072885	GTSE1	G-2 and S-phase expressed 1	1	#N/A	#N/A	5	117677522	117738845	+
ENSBTAG00000001391	805.394	-0.629859	0.136178	-4.62525	3.74139e-06	0.000752251	ANKRD42	ankyrin repeat domain 42	2	1	#N/A	29	12492809	12548234	-
ENSBTAG00000021425	66.4701	1.85503	0.401406	4.62132	3.81306e-06	0.00075731	LMAN1L	lectin, mannose-binding, 1 like	4	2	#N/A	21	34248044	34259808	-
Novel00466	497.96	-1.13501	0.246931	-4.59648	4.29685e-06	0.000843114	#N/A	#N/A	#N/A	#N/A	#N/A
ENSBTAG00000015837	169.225	-1.09843	0.239223	-4.59168	4.39699e-06	0.000852493	P2RY12	purinergic receptor P2Y, G-protein coupled, 12	5	2	#N/A	1	117588523	117640789	+
ENSBTAG00000001139	93.4992	2.0811	0.453738	4.58658	4.50575e-06	0.000863302	ACHE	acetylcholinesterase (Yt blood group)	3	1	#N/A	25	36300532	36305041	+
ENSBTAG00000021582	574.87	1.52722	0.333353	4.58139	4.61903e-06	0.000874716	NCAPG(HCAP-G)	non-SMC condensin I complex, subunit G	31	16	11	6	38765969	38812051	+
ENSBTAG00000031701	577.468	-0.702609	0.154192	-4.5567	5.19625e-06	0.000972713	TAGAP	T-cell activation RhoGTPase activating protein	8	5	1	9	96806294	96815764	-
ENSBTAG00000017446	66.8565	1.84673	0.406066	4.54787	5.41921e-06	0.00100292	E2F8	E2F transcription factor 8	2	1	#N/A	29	25949976	25966355	+
ENSBTAG00000011545	1060.93	-0.756386	0.166905	-4.53182	5.84766e-06	0.00107006	GDA	guanine deaminase	#N/A	#N/A	#N/A	8	48658281	48782109	+
ENSBTAG00000014453	617.084	0.971686	0.214856	4.52251	6.11106e-06	0.00110583	PLK1	polo-like kinase 1	#N/A	#N/A	#N/A	25	21587069	21597613	+
ENSBTAG00000001717	199.991	1.54302	0.342315	4.5076	6.55639e-06	0.00117338	AURKB	aurora kinase B	9	1	1	19	28447634	28452478	-
ENSBTAG00000008733	2748.4	0.457853	0.101908	4.49279	7.02958e-06	0.00121425	MAGED1	melanoma antigen family D, 1	#N/A	#N/A	#N/A	X	95708020	95714844	-
ENSBTAG00000012803	1386.57	0.491632	0.109512	4.48928	7.14643e-06	0.00121425	SRP19	signal recognition particle 19kDa	2	1	#N/A	10	1102150	1110236	-
ENSBTAG00000018775	661.536	1.54824	0.344512	4.494	6.98973e-06	0.00121425	TPX2	TPX2, microtubule-associated	4	2	#N/A	13	61831821	61885788	+
ENSBTAG00000013573	426.327	1.65567	0.369184	4.48466	7.30287e-06	0.00121425	BIRC5	baculoviral IAP repeat containing 5	8	1	1	19	54559538	54566816	-
ENSBTAG00000008723	292.169	-1.34578	0.299657	-4.49108	7.08626e-06	0.00121425	CCBE1	collagen and calcium binding EGF domains 1	#N/A	#N/A	#N/A	24	58886144	58924772	-
ENSBTAG00000046540	260.124	1.8158	0.404902	4.48455	7.30668e-06	0.00121425	SERPINA3-1	serpin peptidase inhibitor, clade A (alpha-1 antiproteinase, antitrypsin), member 3	3	1	1	21	59822520	59830426	+
ENSBTAG00000015008	103.514	-1.49326	0.332865	-4.48609	7.2541e-06	0.00121425	CPA3	carboxypeptidase A3 (mast cell)	5	2	#N/A	1	120236686	120268817	-
ENSBTAG00000002613	218.649	1.50097	0.33584	4.46931	7.8472e-06	0.0012909	MIS18BP1	MIS18 binding protein 1	#N/A	#N/A	#N/A	21	55398774	55477656	-
ENSBTAG00000008340	813.431	0.538315	0.121028	4.44785	8.67356e-06	0.00141258	ATOX1	antioxidant 1 copper chaperone	6	2	#N/A	7	64945749	64961110	-
ENSBTAG00000004971	613.208	-0.666921	0.150203	-4.44014	8.9899e-06	0.0014496	GRAMD1C	GRAM domain containing 1C	#N/A	#N/A	#N/A	1	58963950	59063256	+
ENSBTAG00000013669	340.207	1.48535	0.334964	4.43436	9.23457e-06	0.00147445	KIF22	kinesin family member 22	#N/A	#N/A	#N/A	25	26694338	26709145	-
ENSBTAG00000035110	245.198	1.46731	0.331243	4.4297	9.43629e-06	0.00149203	CCDC67	coiled-coil domain containing 67	#N/A	#N/A	#N/A	29	1379817	1497748	-
ENSBTAG00000016498	566.804	-0.609033	0.137911	-4.41613	1.00485e-05	0.00154386	PHACTR2	phosphatase and actin regulator 2	3	2	#N/A	9	82244598	82330643	+
ENSBTAG00000007860	447.624	1.74845	0.39582	4.41729	9.99479e-06	0.00154386	ASPM	asp (abnormal spindle) homolog, microcephaly associated (Drosophila)	#N/A	#N/A	#N/A	16	77923530	77988157	-
Novel00459	144.266	2.03441	0.460347	4.4193	9.90203e-06	0.00154386	#N/A	#N/A	#N/A	#N/A	#N/A
ENSBTAG00000003568	43.6545	1.89939	0.430745	4.40953	1.03594e-05	0.00157675	CLDN10	claudin 10	#N/A	#N/A	#N/A	12	76758754	76864805	+
ENSBTAG00000018237	112.162	-1.06565	0.241996	-4.4036	1.06469e-05	0.00160551	MYO16	myosin XVI	#N/A	#N/A	#N/A	12	87918740	88313548	+
ENSBTAG00000030296	55.817	1.38869	0.31672	4.38459	1.16203e-05	0.00173622	LCNL1	lipocalin-like 1	#N/A	#N/A	#N/A	11	106244291	106246501	-
ENSBTAG00000019107	510.726	-0.959889	0.219631	-4.37046	1.23986e-05	0.00181913	GAS7	growth arrest-specific 7	9	1	1	19	29670744	29876650	-
ENSBTAG00000018300	241.136	-1.18381	0.270847	-4.37079	1.238e-05	0.00181913	TNFRSF19	tumor necrosis factor receptor superfamily, member 19	5	2	1	12	34673864	34757696	-
ENSBTAG00000047383	1547.31	1.94779	0.446621	4.36117	1.2937e-05	0.00188117	LOC521568	multidrug resistance-associated protein 4	#N/A	#N/A	#N/A	12	71822642	71987841	-
ENSBTAG00000003526	1160.99	-0.929995	0.214159	-4.34255	1.40836e-05	0.00202978	SYNE3	spectrin repeat containing, nuclear envelope family member 3	2	#N/A	#N/A	21	61855015	61963799	-
ENSBTAG00000017104	161.83	2.24555	0.517534	4.33894	1.43174e-05	0.00204537	MUC1	mucin 1, cell surface associated	7	4	4	3	15482856	15486936	+
ENSBTAG00000035319	329.556	1.19303	0.275168	4.33564	1.45339e-05	0.00204777	MAD2L1	MAD2 mitotic arrest deficient-like 1 (yeast)	5	3	2	6	6013172	6020467	+
ENSBTAG00000039462	297.437	1.74792	0.403225	4.33485	1.45856e-05	0.00204777	KIAA0101(PAF)	KIAA0101 ortholog	6	3	#N/A	10	45700243	45709247	+
ENSBTAG00000006882	250.055	1.86557	0.432426	4.31421	1.60175e-05	0.00222959	IQGAP3	IQ motif containing GTPase activating protein 3	8	5	5	3	14306401	14346150	+
ENSBTAG00000031397	223.493	-0.888362	0.206049	-4.31142	1.62209e-05	0.00223876	P2RY13	purinergic receptor P2Y, G-protein coupled, 13	5	2	#N/A	1	117692321	117695064	+
ENSBTAG00000009956	196.697	0.879009	0.204361	4.30127	1.69826e-05	0.00232418	CENPM	centromere protein M	4	1	#N/A	5	113444186	113456257	-
Novel00805	92.1532	2.02125	0.470572	4.29532	1.74444e-05	0.0023675	#N/A	#N/A	#N/A	#N/A	#N/A
ENSBTAG00000012861	242.623	1.72913	0.40296	4.29108	1.77807e-05	0.0023932	KIF4A	kinesin family member 4A	#N/A	#N/A	#N/A	X	85321685	85449499	-
ENSBTAG00000002092	5012.84	-0.763398	0.178358	-4.28013	1.86782e-05	0.00242827	PI16	peptidase inhibitor 16	8	3	1	23	10836790	10848749	+
ENSBTAG00000012409	4976.94	1.57476	0.367858	4.28089	1.86151e-05	0.00242827	POSTN	periostin, osteoblast specific factor	6	3	1	12	24241937	24276486	+
ENSBTAG00000012925	344.827	0.959257	0.224278	4.27708	1.89359e-05	0.00242827	NCAPH	non-SMC condensin I complex, subunit H	#N/A	#N/A	#N/A	11	2401655	2435800	+
ENSBTAG00000027809	259.059	-0.721774	0.168477	-4.2841	1.83477e-05	0.00242827	RABGAP1L	RAB GTPase activating protein 1-like	2	1	#N/A	16	56941660	57039130	+
ENSBTAG00000024406	75.7881	2.30438	0.537707	4.28558	1.82267e-05	0.00242827	AGR2	anterior gradient 2	#N/A	#N/A	#N/A	4	25258619	25271426	-
ENSBTAG00000026704	64.8154	1.64184	0.383722	4.27873	1.87966e-05	0.00242827	CENPW(C6ORF173)	centromere protein W	4	1	#N/A	9	25263764	25279586	-
ENSBTAG00000002331	227.962	1.70816	0.40074	4.26252	2.02135e-05	0.00257186	DLGAP5	discs, large (Drosophila) homolog-associated protein 5	6	3	#N/A	10	67863306	67908834	-
ENSBTAG00000002418	199.475	1.21708	0.285789	4.25866	2.05655e-05	0.00257801	TICRR	TOPBP1-interacting checkpoint and replication regulator	1	#N/A	#N/A	21	21436441	21478472	+
ENSBTAG00000019496	75.1828	1.50389	0.353149	4.25852	2.05785e-05	0.00257801	CDKN3	cyclin-dependent kinase inhibitor 3	6	3	#N/A	10	67155091	67171864	+
ENSBTAG00000009661	1093.7	0.749609	0.176378	4.25001	2.13765e-05	0.00265754	RNASEH2A	ribonuclease H2, subunit A	8	5	2	7	13837389	13844314	-
ENSBTAG00000014400	37.0249	1.54587	0.363885	4.24824	2.15455e-05	0.00265826	E2F2	E2F transcription factor 2	3	1	#N/A	2	129927356	129942090	+
ENSBTAG00000015280	174.456	1.78529	0.422103	4.22952	2.34192e-05	0.00286771	KIF2C	kinesin family member 2C	4	#N/A	#N/A	3	101832373	101851108	-
ENSBTAG00000039380	336.541	-1.16227	0.275425	-4.21992	2.44389e-05	0.00297024	0	#N/A	11	2	#N/A	5	102489629	102521321	+
ENSBTAG00000019262	1732.48	1.70626	0.406172	4.20083	2.65937e-05	0.00320819	TOP2A	topoisomerase (DNA) II alpha 170kDa	10	1	1	19	41281652	41307194	-
ENSBTAG00000038067	531.267	1.90356	0.454907	4.18451	2.85783e-05	0.00342226	MT1A	metallothionein-1A	1	#N/A	#N/A	18	24106722	24108521	-
ENSBTAG00000046325	550.366	0.769572	0.184184	4.17829	2.93712e-05	0.00349153	0	#N/A	13	7	3	14	21164873	21192165	+
ENSBTAG00000023144	5572.38	-0.685195	0.164597	-4.16287	3.14277e-05	0.00369424	PTPRC	protein tyrosine phosphatase, receptor type, C	#N/A	#N/A	#N/A	16	79522522	79592696	+
ENSBTAG00000001938	343.456	1.63575	0.393009	4.16212	3.15301e-05	0.00369424	CKS2	CDC28 protein kinase regulatory subunit 2	1	1	#N/A	8	90300717	90305611	-
ENSBTAG00000013100	299.918	1.69053	0.406866	4.155	3.25286e-05	0.00378401	SPAG5	sperm associated antigen 5	6	1	1	19	20592273	20611230	-
ENSBTAG00000000064	478.791	0.93127	0.224775	4.14312	3.42616e-05	0.00395733	FEN1	flap structure-specific endonuclease 1	3	1	#N/A	29	40931652	40936454	+
ENSBTAG00000038737	461.841	-0.613196	0.148776	-4.12161	3.76236e-05	0.00431506	P2RY6	pyrimidinergic receptor P2Y, G-protein coupled, 6	1	1	1	15	53559422	53564982	+
ENSBTAG00000012784	586.226	1.05735	0.256723	4.11866	3.81079e-05	0.00434003	RACGAP1	Rac GTPase activating protein 1	10	5	3	5	30042571	30059413	+
ENSBTAG00000005010	94.2722	1.60951	0.390992	4.11646	3.84728e-05	0.00435117	MXD3	MAX dimerization protein 3	5	1	#N/A	7	40136164	40140496	-
ENSBTAG00000009717	2346.95	-1.28589	0.313097	-4.10699	4.00855e-05	0.0045023	FGL2	fibrinogen-like 2	#N/A	#N/A	#N/A	4	44236254	44240215	+
ENSBTAG00000004472	2245.43	0.909967	0.221723	4.10407	4.05946e-05	0.00452824	DYNLT1	dynein, light chain, Tctex-type 1	8	5	1	9	96486514	96497234	-
ENSBTAG00000017346	371.171	-0.693743	0.169613	-4.09015	4.31086e-05	0.00471973	RASSF2	Ras association (RalGDS/AF-6) domain family member 2	1	#N/A	#N/A	13	47492959	47515677	-
ENSBTAG00000021181	355.245	1.56871	0.383554	4.08993	4.31498e-05	0.00471973	BUB1	BUB1 mitotic checkpoint serine/threonine kinase	#N/A	#N/A	#N/A	11	1559190	1592162	+
ENSBTAG00000015875	99.713	1.69617	0.414735	4.08977	4.31806e-05	0.00471973	FOXM1	forkhead box M1	7	2	#N/A	5	107386227	107397369	+
ENSBTAG00000007490	4061.71	1.03306	0.252895	4.08495	4.4086e-05	0.00472358	SULF2	sulfatase 2	3	2	#N/A	13	76879808	77005009	-
ENSBTAG00000002767	412.044	-0.71298	0.174417	-4.08779	4.35496e-05	0.00472358	GNB4	guanine nucleotide binding protein (G protein), beta polypeptide 4	3	1	#N/A	1	88225885	88257992	+
ENSBTAG00000006223	191.765	-0.729571	0.17856	-4.08586	4.39135e-05	0.00472358	THEMIS2	thymocyte selection associated family member 2	1	#N/A	#N/A	2	126058353	126070741	-
ENSBTAG00000014435	332.632	1.45995	0.35823	4.07544	4.59265e-05	0.00488862	TCF19	transcription factor 19	7	2	1	23	27775678	27779418	-
ENSBTAG00000007520	1234.19	-0.503458	0.123646	-4.07176	4.66584e-05	0.00493428	MAPRE2	microtubule-associated protein, RP/EB family, member 2	#N/A	#N/A	#N/A	24	22193149	22306884	-
Novel01050	575.622	-0.835053	0.205283	-4.06781	4.74561e-05	0.00498626	#N/A	#N/A	#N/A	#N/A	#N/A
ENSBTAG00000014432	287.478	-0.637883	0.157051	-4.06163	4.87319e-05	0.00508748	HNMT	histamine N-methyltransferase	7	3	2	2	59376269	59417330	-
Novel00414	1556.27	1.56357	0.385461	4.05636	4.98444e-05	0.00517048	#N/A	#N/A	#N/A	#N/A	#N/A
ENSBTAG00000039524	65.1554	1.29648	0.320133	4.04982	5.12569e-05	0.00528335	LOC524576	apolipoprotein L3	13	4	2	5	74875954	74876802	-
ENSBTAG00000025441	4845.3	-0.67511	0.166959	-4.04357	5.26431e-05	0.0053797	HSPA1A	heat shock 70kDa protein 1A	8	2	1	23	27331773	27333698	-
ENSBTAG00000021162	863.443	1.51962	0.375898	4.04264	5.28523e-05	0.0053797	CKAP2	cytoskeleton associated protein 2	6	3	1	12	21600280	21625618	-
ENSBTAG00000010109	256.733	1.2904	0.319911	4.03362	5.49236e-05	0.00555582	CDK1	cyclin-dependent kinase 1	#N/A	#N/A	#N/A	28	16620266	16633922	+
ENSBTAG00000033441	182.872	1.59488	0.395592	4.03163	5.53918e-05	0.00556858	SHCBP1	SHC SH2-domain binding protein 1	#N/A	#N/A	#N/A	18	14935722	14972990	-
ENSBTAG00000013411	10252.8	0.440167	0.109377	4.02429	5.71467e-05	0.00570976	ENO1	enolase 1, (alpha)	2	1	#N/A	16	45401695	45416462	+
Novel01346	329.564	-1.13244	0.282397	-4.01012	6.06884e-05	0.00602666	#N/A	#N/A	#N/A	#N/A	#N/A
ENSBTAG00000009383	479.366	1.72151	0.430794	3.99613	6.43872e-05	0.00618324	KIF11	kinesin family member 11	14	4	#N/A	26	14042393	14087768	+
Novel00482	333.098	1.94302	0.486035	3.9977	6.39604e-05	0.00618324	#N/A	#N/A	#N/A	#N/A	#N/A
ENSBTAG00000020247	317.849	-0.771139	0.19283	-3.99907	6.35929e-05	0.00618324	ADCYAP1R1	adenylate cyclase activating polypeptide 1 (pituitary) receptor type I	3	1	#N/A	4	65670543	65729276	-
ENSBTAG00000031020	204.916	-1.12663	0.281937	-3.99604	6.44121e-05	0.00618324	0	#N/A	#N/A	#N/A	#N/A	X	141003992	141007093	-
ENSBTAG00000011635	132.218	1.52148	0.380389	3.99979	6.33975e-05	0.00618324	CENPN	centromere protein N	#N/A	#N/A	#N/A	18	7734175	7753452	+
ENSBTAG00000044175	90.2191	1.55961	0.390337	3.99555	6.45433e-05	0.00618324	CENPK	centromere protein K	12	7	3	20	13952311	13989063	+
ENSBTAG00000020313	2062.78	-0.570363	0.143074	-3.9865	6.70559e-05	0.00620495	FNBP1	formin binding protein 1	#N/A	#N/A	#N/A	11	100289059	100374967	-
ENSBTAG00000000605	1363.17	0.477588	0.119773	3.98743	6.67921e-05	0.00620495	ATP5J	ATP synthase, H+ transporting, mitochondrial Fo complex, subunit F6	10	4	1	1	10069680	10076995	+
ENSBTAG00000008592	441.221	-0.811785	0.203577	-3.9876	6.67442e-05	0.00620495	FCGR1A	Fc fragment of IgG, high affinity Ia, receptor (CD64)	4	2	1	3	20847979	20856929	-
ENSBTAG00000008934	321.933	1.67265	0.419456	3.98766	6.6727e-05	0.00620495	ESPL1	extra spindle pole bodies homolog 1 (S. cerevisiae)	11	5	3	5	26891701	26913470	-
ENSBTAG00000010077	289.93	1.66054	0.416229	3.98948	6.62195e-05	0.00620495	FANCD2	Fanconi anemia, complementation group D2	2	2	1	22	16783190	16832321	-
ENSBTAG00000001476	259.018	-1.35244	0.339191	-3.98725	6.6843e-05	0.00620495	0	#N/A	7	2	1	23	27715023	27718202	+
ENSBTAG00000008289	1617.2	-0.726944	0.182787	-3.97699	6.97918e-05	0.00642163	ZBTB4	zinc finger and BTB domain containing 4	9	1	1	19	27769639	27773345	-
ENSBTAG00000001631	439.44	1.32296	0.333183	3.97066	7.16752e-05	0.00655788	KIFC1	kinesin family member C1	3	1	#N/A	23	7512780	7527613	+
ENSBTAG00000019984	1066.36	0.651279	0.164336	3.9631	7.39843e-05	0.00672753	LOC523427(GINS1)	DNA replication complex GINS protein PSF1-like	1	#N/A	#N/A	13	54063354	54079411	+
ENSBTAG00000008294	926.175	-1.16751	0.294783	-3.96058	7.47687e-05	0.00672753	KCNJ2	potassium inwardly-rectifying channel, subfamily J, member 2	1	#N/A	#N/A	19	61185603	61195897	-
ENSBTAG00000047604	128.085	1.02152	0.257879	3.96124	7.45604e-05	0.00672753	HSD17B1	hydroxysteroid (17-beta) dehydrogenase 1	11	2	2	19	43268326	43270819	+
ENSBTAG00000006256	103.907	-0.938712	0.237117	-3.95886	7.53079e-05	0.00673881	PTPRO	protein tyrosine phosphatase, receptor type, O	11	4	1	5	94770904	94881418	-
ENSBTAG00000003548	3036.59	0.463868	0.117385	3.95169	7.76009e-05	0.00686852	GSTP1	glutathione S-transferase pi 1	3	1	1	29	46087142	46090005	+
Novel01458	166.414	-1.87989	0.475701	-3.95182	7.75584e-05	0.00686852	#N/A	#N/A	#N/A	#N/A	#N/A
ENSBTAG00000039122	571.145	1.82326	0.462152	3.94516	7.9748e-05	0.00702041	PLA2G5	phospholipase A2, group V	3	1	#N/A	2	133224531	133246491	-
ENSBTAG00000019310	430.117	-0.628713	0.159481	-3.94225	8.07219e-05	0.00706794	FOXK1	forkhead box K1	1	#N/A	#N/A	25	39761774	39816244	-
ENSBTAG00000009819	347.942	1.70933	0.434302	3.93582	8.29123e-05	0.00722091	CDC20	cell division cycle 20	4	#N/A	#N/A	3	103238486	103242373	-
ENSBTAG00000025856	788.121	-0.509269	0.129665	-3.92757	8.58072e-05	0.00739193	JMY	junction mediating and regulatory protein, p53 cofactor	2	1	#N/A	10	10242751	10313028	+
ENSBTAG00000008088	154.941	1.61425	0.411262	3.92511	8.66915e-05	0.00739193	KIF18B	kinesin family member 18B	13	1	1	19	45259544	45281127	-
Novel01531	97.3893	1.69045	0.430672	3.92513	8.66812e-05	0.00739193	#N/A	#N/A	#N/A	#N/A	#N/A
Novel01511	20.5755	-1.76995	0.450892	-3.92545	8.65668e-05	0.00739193	#N/A	#N/A	#N/A	#N/A	#N/A
ENSBTAG00000006037	545.14	-1.72732	0.440986	-3.91695	8.96762e-05	0.00760659	WISP2	WNT1 inducible signaling pathway protein 2	4	2	#N/A	13	73833119	73847404	+
ENSBTAG00000002444	2112.71	1.5312	0.391188	3.91423	9.06949e-05	0.0076137	MKI67	marker of proliferation Ki-67	1	1	#N/A	26	47851223	47879459	-
Novel01250	142.463	-0.996438	0.254493	-3.91539	9.02598e-05	0.0076137	#N/A	#N/A	#N/A	#N/A	#N/A
ENSBTAG00000005456	181.056	1.73901	0.444486	3.9124	9.13839e-05	0.0076322	TTK	TTK protein kinase	4	1	#N/A	9	19947315	19990879	+
ENSBTAG00000020053	1077.27	-0.618703	0.1583	-3.90842	9.29008e-05	0.0077193	ZEB1	zinc finger E-box binding homeobox 1	1	#N/A	#N/A	13	34063175	34261299	-
ENSBTAG00000006208	2122.34	-0.498988	0.127819	-3.90386	9.46708e-05	0.00778691	ADCY7	adenylate cyclase 7	#N/A	#N/A	#N/A	18	18745674	18809260	+
ENSBTAG00000000828	1059.43	1.58192	0.405214	3.90392	9.46456e-05	0.00778691	CAPN6	calpain 6	#N/A	#N/A	#N/A	X	64684214	64708869	-
ENSBTAG00000024081	5088.42	-0.704653	0.18084	-3.89655	9.75737e-05	0.00794543	ECM2	extracellular matrix protein 2, female organ and adipocyte specific	1	1	#N/A	8	85540501	85579683	-
ENSBTAG00000009218	370.58	1.15763	0.297027	3.89739	9.72335e-05	0.00794543	ANLN	anillin, actin binding protein	3	1	#N/A	4	61165438	61242549	-
ENSBTAG00000010910	1135.86	0.590343	0.151582	3.89454	9.83845e-05	0.00797159	MYEOV2	myeloma overexpressed 2	1	1	1	3	120123114	120127712	-
ENSBTAG00000002224	967.163	1.67846	0.433456	3.87227	0.000107827	0.00869342	UHRF1	ubiquitin-like with PHD and ring finger domains 1	7	5	2	7	20436670	20469912	-
ENSBTAG00000002756	119.674	1.64059	0.423819	3.87097	0.000108405	0.00869698	0	#N/A	1	1	#N/A	8	73789127	73833214	+
ENSBTAG00000003314	214.471	1.26086	0.325947	3.86829	0.000109603	0.00874997	SKA3	spindle and kinetochore associated complex subunit 3	5	2	1	12	35841563	35854986	+
ENSBTAG00000010552	430.316	0.567735	0.147188	3.8572	0.000114692	0.00906735	PSMG2	proteasome (prosome, macropain) assembly chaperone 2	#N/A	#N/A	#N/A	24	43515583	43525527	+
ENSBTAG00000011563	149.206	-0.892712	0.231382	-3.85817	0.000114237	0.00906735	TNFSF13B	tumor necrosis factor (ligand) superfamily, member 13b	#N/A	#N/A	#N/A	12	87679928	87684129	-
ENSBTAG00000009823	2289.75	0.385577	0.100032	3.85453	0.000115952	0.00912267	LOC100294792	chromobox protein homolog 3-like	2	#N/A	#N/A	4	87410391	87412230	-
ENSBTAG00000014814	566.874	-0.754098	0.195725	-3.85284	0.000116757	0.00914184	GLTSCR1L	GLTSCR1-like	7	4	2	23	16478580	16509798	+
ENSBTAG00000000804	1118.69	-0.508043	0.132029	-3.84796	0.000119104	0.009193	MOB3B	MOB kinase activator 3B	#N/A	#N/A	#N/A	8	16745167	16961930	+
ENSBTAG00000001595	168.194	1.6356	0.424821	3.85009	0.000118074	0.009193	MT1E	metallothionein 1E	1	#N/A	#N/A	18	24117441	24118787	-
ENSBTAG00000026119	51.6094	-1.44289	0.374965	-3.84806	0.000119057	0.009193	PTI	pancreatic trypsin inhibitor	4	2	#N/A	13	74996642	75000946	+
ENSBTAG00000037693	111.454	1.69507	0.441106	3.84277	0.000121651	0.00934533	MUC16	mucin 16, cell surface associated	5	4	2	7	14314680	14378558	-
ENSBTAG00000024449	1504.7	1.69729	0.442476	3.8359	0.000125107	0.00952097	CENPF	centromere protein F, 350/400kDa	#N/A	#N/A	#N/A	16	70439848	70501645	-
ENSBTAG00000027407	345.432	1.57783	0.411247	3.83669	0.000124706	0.00952097	TNFRSF6B	tumor necrosis factor receptor superfamily, member 6b, decoy	1	#N/A	#N/A	13	54526443	54527951	-
ENSBTAG00000005519	1173.49	-0.476775	0.124412	-3.83224	0.000126984	0.00958766	RNF38	ring finger protein 38	#N/A	#N/A	#N/A	8	60970864	61021657	-
ENSBTAG00000022294	128.81	0.864301	0.225555	3.83189	0.00012716	0.00958766	FADS1	fatty acid desaturase 1	3	1	#N/A	29	40940932	40952888	-
ENSBTAG00000047537	3711.43	0.436199	0.113928	3.82873	0.000128806	0.00966699	CCAR1	cell division cycle and apoptosis regulator 1	1	#N/A	#N/A	28	25228951	25249032	+
ENSBTAG00000014172	838.296	-0.580604	0.152005	-3.81964	0.000133646	0.00991601	FGD2	FYVE, RhoGEF and PH domain containing 2	8	3	1	23	10892083	10918349	+
Novel02603	502.022	-0.89626	0.23468	-3.81908	0.000133951	0.00991601	#N/A	#N/A	#N/A	#N/A	#N/A
ENSBTAG00000046594	48.9161	1.59818	0.418439	3.81939	0.000133782	0.00991601	0	#N/A	1	1	#N/A	8	73804508	73816226	-
ENSBTAG00000011044	747.2	1.13491	0.297334	3.81694	0.000135115	0.00995693	TACC3	transforming, acidic coiled-coil containing protein 3	7	1	1	6	109636203	109645418	+
ENSBTAG00000004840	9496.44	-1.00992	0.264906	-3.81236	0.000137648	0.0100912	C1S	complement component 1, s subcomponent	11	2	#N/A	5	103768066	103779250	-
Novel00372	554.637	0.66082	0.17343	3.8103	0.000138796	0.0100912	#N/A	#N/A	#N/A	#N/A	#N/A
Novel00725	261.739	-0.732015	0.192069	-3.81121	0.000138287	0.0100912	#N/A	#N/A	#N/A	#N/A	#N/A
ENSBTAG00000047768	1039.73	0.508043	0.133638	3.80164	0.000143742	0.0104044	COX7B	cytochrome c oxidase subunit VIIb	#N/A	#N/A	#N/A	X	79540625	79544590	-
ENSBTAG00000013113	3069.61	0.385938	0.10164	3.79712	0.000146389	0.0104977	VDAC1	voltage-dependent anion channel 1	5	1	#N/A	7	47247744	47273458	-
ENSBTAG00000004280	656.37	0.612867	0.161445	3.79614	0.000146965	0.0104977	SRPX	sushi-repeat containing protein, X-linked	#N/A	#N/A	#N/A	X	110531879	110672966	+
Novel01417	27.1085	1.97869	0.521039	3.79758	0.000146115	0.0104977	#N/A	#N/A	#N/A	#N/A	#N/A
ENSBTAG00000005960	3446.12	-0.433286	0.114262	-3.79203	0.000149419	0.0106264	EPB41L2	erythrocyte membrane protein band 4.1-like 2	9	3	#N/A	9	69916605	70027346	-
ENSBTAG00000020837	1875.07	0.680854	0.179717	3.78849	0.000151569	0.0107324	ARHGEF16	Rho guanine nucleotide exchange factor (GEF) 16	2	1	#N/A	16	50811142	50834864	-
ENSBTAG00000020059	194.144	0.727639	0.192141	3.78701	0.000152473	0.0107497	GEN1	GEN1 Holliday junction 5' flap endonuclease	2	1	1	11	80969916	80998105	-
ENSBTAG00000010645	30802.4	-0.637801	0.16854	-3.78427	0.00015416	0.0108218	BOLA-DRA	major histocompatibility complex, class II, DR alpha	9	3	1	23	25587526	25592227	-
ENSBTAG00000047150	522.063	0.619452	0.163864	3.78028	0.000156654	0.0109029	RTEL	Uncharacterized protein	1	#N/A	#N/A	13	54528273	54547753	-
ENSBTAG00000012357	299.902	-0.64422	0.170403	-3.78057	0.000156472	0.0109029	VPS13B	vacuolar protein sorting 13 homolog B (yeast)	7	5	2	14	67016468	67233590	-
ENSBTAG00000002012	1191.31	0.430977	0.114133	3.77609	0.000159311	0.0110406	FAM96A	family with sequence similarity 96, member A	6	3	#N/A	10	45936706	45952110	+
ENSBTAG00000021437	338.473	-0.85768	0.22731	-3.77317	0.000161184	0.0111231	GPR174	G protein-coupled receptor 174	#N/A	#N/A	#N/A	X	78187378	78188379	-
ENSBTAG00000019227	46.8564	-1.26772	0.336184	-3.77091	0.000162657	0.0111773	LOC617909	sialic acid binding Ig-like lectin 14-like	4	2	1	18	57997837	58000711	+
ENSBTAG00000017329	385.719	0.590323	0.156759	3.7658	0.000166016	0.0113603	GMNN	geminin, DNA replication inhibitor	7	2	#N/A	23	32775581	32786297	-
ENSBTAG00000002075	4933.7	0.757338	0.201189	3.76432	0.000167006	0.0113796	MME	membrane metallo-endopeptidase	5	2	#N/A	1	113387231	113502393	-
ENSBTAG00000002918	449.249	0.739593	0.196529	3.76328	0.000167696	0.0113796	RAD51	RAD51 recombinase	6	3	#N/A	10	36368263	36403938	+
ENSBTAG00000010276	197.976	1.36431	0.362907	3.7594	0.000170324	0.0115099	RECQL4	RecQ protein-like 4	1	1	1	14	1614027	1620509	+
ENSBTAG00000014389	258.697	-0.815589	0.217032	-3.75791	0.000171338	0.0115306	SP4	Sp4 transcription factor	#N/A	#N/A	#N/A	4	30321664	30400544	+
ENSBTAG00000006551	194.548	1.35913	0.361793	3.75666	0.000172196	0.0115407	ESCO2	establishment of sister chromatid cohesion N-acetyltransferase 2	#N/A	#N/A	#N/A	8	10859329	10885722	-
ENSBTAG00000005843	952.139	0.495809	0.13207	3.75415	0.000173931	0.0115777	REXO2	RNA exonuclease 2	3	2	#N/A	15	25293299	25304051	+
ENSBTAG00000006214	609.278	0.730837	0.194733	3.75302	0.00017472	0.0115777	LOXL2	lysyl oxidase-like 2	1	1	#N/A	8	71278583	71349786	-
Novel02009	376.136	-1.09556	0.291952	-3.75254	0.000175055	0.0115777	#N/A	#N/A	#N/A	#N/A	#N/A
ENSBTAG00000045907	73.4285	-0.941278	0.250889	-3.75177	0.000175593	0.0115777	TNFSF13B	tumor necrosis factor (ligand) superfamily, member 13b	#N/A	#N/A	#N/A	12	87654333	87671973	+
ENSBTAG00000003877	247.51	-0.865174	0.230798	-3.74862	0.000177813	0.0116769	ZCCHC24	zinc finger, CCHC domain containing 24	2	1	1	28	35189622	35251005	-
ENSBTAG00000018650	155.605	0.814691	0.217485	3.74597	0.000179696	0.0117531	HEPACAM	hepatic and glial cell adhesion molecule	2	1	#N/A	29	28751164	28767534	-
ENSBTAG00000001599	166.656	-0.884424	0.236189	-3.74456	0.00018071	0.0117722	SV2A	synaptic vesicle glycoprotein 2A	4	3	2	3	20746037	20755994	+
ENSBTAG00000007149	993.99	-0.675271	0.180447	-3.74222	0.000182402	0.0117881	NYNRIN	NYN domain and retroviral integrase containing	5	3	1	10	20590622	20600789	-
ENSBTAG00000000281	100.787	1.10473	0.295208	3.74222	0.000182399	0.0117881	MND1	meiotic nuclear divisions 1 homolog (S. cerevisiae)	1	1	#N/A	17	4212634	4296899	-
ENSBTAG00000000245	2233.64	0.776398	0.20775	3.73717	0.0001861	0.0119795	NHSL1	NHS-like 1	3	2	#N/A	9	77233382	77296724	-
ENSBTAG00000012992	65.1933	-1.33243	0.356653	-3.73593	0.000187021	0.0119915	CDH6	cadherin 6, type 2, K-cadherin (fetal kidney)	10	7	5	20	42271054	42415421	-
ENSBTAG00000016131	474.47	0.778796	0.208577	3.73386	0.000188566	0.0120431	NCAPG2	non-SMC condensin II complex, subunit G2	1	1	#N/A	4	120133801	120207828	-
ENSBTAG00000031178	403.237	-0.64904	0.174071	-3.72858	0.000192561	0.0122502	SLC9A9	solute carrier family 9, subfamily A (NHE9, cation proton antiporter 9), member 9	5	2	#N/A	1	126040089	126704342	+
ENSBTAG00000010120	636.267	-0.676172	0.181659	-3.72221	0.000197485	0.0125146	HERC3	HECT and RLD domain containing E3 ubiquitin protein ligase 3	31	16	11	6	37479804	37609959	-
ENSBTAG00000021901	1522.75	-0.527037	0.141686	-3.71974	0.000199428	0.0125887	TRPM2	transient receptor potential cation channel, subfamily M, member 2	5	1	#N/A	1	145830610	145871792	+
Novel02307	78.4402	-1.1446	0.307805	-3.71859	0.000200335	0.0125972	#N/A	#N/A	#N/A	#N/A	#N/A
ENSBTAG00000007909	4868.67	-0.529696	0.142647	-3.71333	0.000204548	0.0128126	NOTCH2	notch 2	6	3	2	3	23307157	23478243	+
ENSBTAG00000017271	116.695	1.45473	0.391955	3.71147	0.000206057	0.0128576	MASTL	microtubule associated serine/threonine kinase-like	2	2	2	13	18015909	18038511	+
ENSBTAG00000039552	606.62	0.535652	0.144497	3.707	0.000209726	0.0130366	PLK4	polo-like kinase 4	1	1	#N/A	17	30185756	30202777	-
ENSBTAG00000001775	208.707	-0.680402	0.183899	-3.69986	0.000215719	0.0133582	RINL	Ras and Rab interactor-like	5	2	#N/A	18	48851897	48860406	-
Novel01027	210.181	-0.816717	0.220867	-3.69778	0.000217495	0.0134171	#N/A	#N/A	#N/A	#N/A	#N/A
ENSBTAG00000014555	53.0101	-1.06399	0.287917	-3.69547	0.000219482	0.0134886	CASS4	Cas scaffolding protein family member 4	3	1	#N/A	13	60037045	60071071	-
ENSBTAG00000002953	2259.62	0.536464	0.145462	3.688	0.000226022	0.0138384	TXN	thioredoxin	1	1	#N/A	8	101484812	101492588	-
ENSBTAG00000048213	177.357	-0.901349	0.244491	-3.68663	0.00022724	0.0138608	PTCH1	patched 1	1	1	#N/A	8	83551682	83581560	-
ENSBTAG00000017426	7193.26	-0.446931	0.121449	-3.67999	0.00023324	0.0141737	PDCD6IP	programmed cell death 6 interacting protein	1	1	1	22	8092171	8160760	+
ENSBTAG00000007237	444.781	1.60445	0.43625	3.67781	0.000235244	0.0142423	BUB1B	BUB1 mitotic checkpoint serine/threonine kinase B	6	3	#N/A	10	35903021	35958915	+
ENSBTAG00000017716	72.9397	0.991022	0.269663	3.67504	0.000237808	0.0143443	BEGAIN	brain-enriched guanylate kinase-associated	#N/A	#N/A	#N/A	21	67072575	67100143	-
ENSBTAG00000019574	204.254	0.844669	0.229927	3.67365	0.000239111	0.0143696	MAPK12	mitogen-activated protein kinase 12	#N/A	#N/A	#N/A	5	119821435	119829363	-
ENSBTAG00000008758	463.972	1.64265	0.447619	3.66975	0.000242787	0.0144836	KIF20A	kinesin family member 20A	4	1	#N/A	7	51214237	51222637	+
ENSBTAG00000014326	211.231	1.66495	0.453596	3.67056	0.000242022	0.0144836	CDCA8	cell division cycle associated 8	3	#N/A	#N/A	3	108785461	108800524	-
ENSBTAG00000047707	314.783	-0.788862	0.215256	-3.66476	0.000247567	0.0147114	BOLA-DOB	major histocompatibility complex, class II, DO beta	3	1	#N/A	23	7054419	7063641	-
ENSBTAG00000000244	61.4214	-1.03789	0.283276	-3.66389	0.000248412	0.0147114	NRXN2	neurexin 2	3	1	#N/A	29	43476403	43576128	-
Novel02176	135.115	-0.86909	0.237405	-3.66079	0.000251439	0.0148367	#N/A	#N/A	#N/A	#N/A	#N/A
ENSBTAG00000009618	94.9972	1.65872	0.453318	3.65907	0.000253137	0.014883	NEK2	NIMA-related kinase 2	#N/A	#N/A	#N/A	16	73674452	73683624	+
Novel00408	496.92	-1.33769	0.366009	-3.6548	0.000257381	0.0150781	#N/A	#N/A	#N/A	#N/A	#N/A
Novel02552	39.6123	-1.62986	0.446498	-3.65032	0.000261917	0.0152888	#N/A	#N/A	#N/A	#N/A	#N/A
ENSBTAG00000011088	312.731	-0.951818	0.261081	-3.64568	0.000266689	0.0154566	SLC6A6	solute carrier family 6 (neurotransmitter transporter), member 6	#N/A	#N/A	#N/A	22	58448092	58494802	-
ENSBTAG00000021874	115.051	1.48629	0.407674	3.64577	0.000266589	0.0154566	KIF14	kinesin family member 14	#N/A	#N/A	#N/A	16	81131945	81182350	-
ENSBTAG00000020747	421.756	0.659196	0.1813	3.63595	0.000276962	0.0158878	ASS1	argininosuccinate synthase 1	#N/A	#N/A	#N/A	11	100791339	100843336	+
ENSBTAG00000003971	180.412	1.47064	0.404503	3.63566	0.000277266	0.0158878	E2F1	E2F transcription factor 1	4	2	#N/A	13	63705710	63714008	-
ENSBTAG00000011887	148.781	-0.866595	0.238406	-3.63495	0.000278032	0.0158878	CD22	CD22 molecule	5	2	#N/A	18	46228132	46239044	+
ENSBTAG00000008576	94.4259	1.20801	0.33213	3.63715	0.000275667	0.0158878	PLEKHD1	pleckstrin homology domain containing, family D (with coiled-coil domains) member 1	3	2	#N/A	10	81593974	81624744	+
ENSBTAG00000019793	85.9424	1.24473	0.342611	3.63306	0.000280082	0.015949	RGS22	regulator of G-protein signaling 22	7	5	2	14	66472379	66593433	+
ENSBTAG00000011873	294.562	0.686731	0.189226	3.62915	0.000284356	0.0161359	KCNE3	potassium voltage-gated channel, Isk-related family, member 3	1	1	1	15	54587990	54588289	-
ENSBTAG00000001465	87.0966	-0.902234	0.248846	-3.62567	0.00028821	0.0162978	P2RY1	purinergic receptor P2Y, G-protein coupled, 1	5	2	#N/A	1	115834618	115836268	-
ENSBTAG00000001768	551.057	-0.444788	0.122934	-3.61811	0.000296764	0.0167235	TXLNG	taxilin gamma	#N/A	#N/A	#N/A	X	133943268	133984291	-
ENSBTAG00000019743	266.281	1.06642	0.295193	3.61264	0.000303099	0.0169631	CHTF18	CTF18, chromosome transmission fidelity factor 18 homolog (S. cerevisiae)	#N/A	#N/A	#N/A	25	668529	676616	+
ENSBTAG00000019777	168.641	1.67572	0.463752	3.61339	0.000302219	0.0169631	CDCA3	cell division cycle associated 3	11	2	#N/A	5	103961032	103963273	+
ENSBTAG00000011192	53.5706	1.16914	0.323739	3.61137	0.00030458	0.0169876	GPR87	G protein-coupled receptor 87	5	2	#N/A	1	117717737	117734152	+
ENSBTAG00000030845	4404.96	-0.555807	0.154045	-3.60808	0.000308477	0.0170988	0	#N/A	2	1	#N/A	15	83667092	83671187	-
ENSBTAG00000009035	401.526	1.46245	0.405346	3.60791	0.000308672	0.0170988	CENPE	centromere protein E, 312kDa	9	5	4	6	22959366	23041858	+
ENSBTAG00000043570	80818.6	1.29883	0.360102	3.60685	0.00030994	0.0171108	0	#N/A	#N/A	#N/A	#N/A	MT	1453	3023	+
ENSBTAG00000012208	1528.05	-1.2601	0.35003	-3.59997	0.000318248	0.0172766	0	#N/A	7	2	1	23	27689369	27692407	+
ENSBTAG00000018281	492.575	0.675938	0.187748	3.60024	0.000317924	0.0172766	GPX7	glutathione peroxidase 7	4	1	1	3	94323976	94331673	-
ENSBTAG00000012433	458.484	-0.525718	0.145978	-3.60136	0.000316559	0.0172766	DENND1B	DENN/MADD domain containing 1B	#N/A	#N/A	#N/A	16	78402085	78468912	-
ENSBTAG00000020100	313.307	1.56419	0.434233	3.60218	0.000315559	0.0172766	ARHGAP11A	Rho GTPase activating protein 11A	5	3	#N/A	10	30138490	30159344	-
ENSBTAG00000000752	117.024	1.36578	0.379215	3.60159	0.000316274	0.0172766	SGOL1	shugoshin-like 1 (S. pombe)	5	3	#N/A	1	44947709	44965530	-
ENSBTAG00000014239	236.989	1.62266	0.45088	3.59887	0.000319602	0.0172925	CCNB1	cyclin B1	8	6	1	20	10431453	10441126	-
ENSBTAG00000002581	78.5757	-1.89524	0.528387	-3.58684	0.000334707	0.0180498	BOLA-DYA	major histocompatibility complex, class II, DY alpha	3	1	#N/A	23	7011924	7018235	+
ENSBTAG00000003701	205.472	0.668916	0.186564	3.58545	0.000336492	0.0180862	VASH2	vasohibin 2	#N/A	#N/A	#N/A	16	72494427	72531856	-
ENSBTAG00000010304	661.478	0.753369	0.210191	3.58421	0.000338094	0.0181125	CHKA	choline kinase alpha	18	8	5	29	46225620	46257618	-
ENSBTAG00000007661	1788.65	-0.472442	0.132219	-3.57319	0.000352663	0.018831	MYO1F	myosin IF	5	4	2	7	18351370	18388976	-
ENSBTAG00000005293	67.4311	1.46038	0.409317	3.56785	0.000359924	0.0191559	CDC25C	cell division cycle 25C	4	1	#N/A	7	51313474	51344138	-
ENSBTAG00000024726	249.358	1.54727	0.434217	3.56336	0.000366134	0.019423	HJURP	Holliday junction recognition protein	3	1	1	3	114124353	114135056	-
ENSBTAG00000001305	175.288	1.7491	0.491221	3.56073	0.000369827	0.0194919	ATP2B2	ATPase, Ca++ transporting, plasma membrane 2	3	2	1	22	55001027	55302080	-
ENSBTAG00000046452	23.8331	-1.91851	0.538725	-3.5612	0.000369161	0.0194919	0	#N/A	#N/A	#N/A	#N/A	X	4247933	4250133	+
ENSBTAG00000011524	1022.5	-0.552074	0.155417	-3.55221	0.000382015	0.0200693	XRN1	5'-3' exoribonuclease 1	5	2	#N/A	1	127591937	127699862	+
ENSBTAG00000005150	302.311	1.24959	0.351939	3.55059	0.000384374	0.0201283	HMGB3	high mobility group box 3	#N/A	#N/A	#N/A	X	33794434	33801266	+
ENSBTAG00000019953	1897.53	-0.654806	0.184534	-3.54843	0.00038754	0.0202291	CYBB	cytochrome b-245, beta polypeptide	#N/A	#N/A	#N/A	X	111079517	111112446	-
Novel00164	24.5044	-1.91558	0.541406	-3.53815	0.000402942	0.0209659	#N/A	#N/A	#N/A	#N/A	#N/A
ENSBTAG00000014150	920.615	0.474531	0.134151	3.53729	0.000404255	0.0209672	C11H9orf16	chromosome 11 open reading frame, human C9orf16	#N/A	#N/A	#N/A	11	98801791	98805189	+
ENSBTAG00000020552	2364.22	-0.412083	0.116773	-3.52893	0.000417245	0.0213017	PRDM2	PR domain containing 2, with ZNF domain	2	1	#N/A	16	55096211	55154550	-
ENSBTAG00000017875	1585.02	-0.520707	0.147504	-3.53013	0.00041536	0.0213017	ARHGAP30	Rho GTPase activating protein 30	1	1	1	3	8439001	8453973	+
ENSBTAG00000033225	372.052	-0.840713	0.23812	-3.53063	0.000414568	0.0213017	CNTN4	contactin 4	1	1	#N/A	22	23357992	23571208	-
ENSBTAG00000008180	163.367	1.04435	0.295891	3.5295	0.000416347	0.0213017	SPDL1	spindle apparatus coiled-coil protein 1	3	2	#N/A	20	1365735	1398816	+
ENSBTAG00000021673	149.91	1.63653	0.463412	3.53148	0.000413239	0.0213017	NDC80	NDC80 kinetochore complex component	#N/A	#N/A	#N/A	24	37281832	37313654	+
ENSBTAG00000004388	188.661	-1.76433	0.500227	-3.52706	0.0004202	0.0213856	SLITRK6	SLIT and NTRK-like family, member 6	#N/A	#N/A	#N/A	12	61064673	61067201	-
ENSBTAG00000009655	3327.44	-0.674774	0.191385	-3.52575	0.000422292	0.0214251	TNS3	tensin 3	2	#N/A	#N/A	4	75451285	75567973	+
ENSBTAG00000046328	246.859	-1.6861	0.47892	-3.52063	0.000430523	0.0217749	XG	Xg blood group	#N/A	#N/A	#N/A	X	140154706	140182539	-
ENSBTAG00000000581	2109.48	-0.540851	0.153716	-3.5185	0.000433988	0.0218821	DOCK10	dedicator of cytokinesis 10	1	#N/A	#N/A	2	113649874	113891180	-
ENSBTAG00000007642	371.127	-0.808061	0.229932	-3.51434	0.000440843	0.0221592	ADORA3	adenosine A3 receptor	9	5	3	3	31967841	31971684	+
ENSBTAG00000039709	80.6832	1.28244	0.365129	3.5123	0.000444239	0.0222612	PARPBP	PARP1 binding protein	12	6	3	5	66293051	66359522	+
ENSBTAG00000020019	47.6626	-1.16168	0.33175	-3.50167	0.000462351	0.0230977	XCR1	chemokine (C motif) receptor 1	3	2	1	22	53944135	53945136	+
ENSBTAG00000022169	1335.77	-0.878409	0.251189	-3.49701	0.000470508	0.0232972	PREX2	phosphatidylinositol-3,4,5-trisphosphate-dependent Rac exchange factor 2	9	5	2	14	34040796	34340573	+
ENSBTAG00000020342	1092.98	-1.29598	0.370588	-3.49709	0.000470364	0.0232972	MYOC	myocilin, trabecular meshwork inducible glucocorticoid response	2	1	#N/A	16	39957137	39971282	-
ENSBTAG00000016283	28.6136	1.53937	0.440206	3.49694	0.000470635	0.0232972	TMEM63C	transmembrane protein 63C	4	3	1	10	89488356	89523829	+
ENSBTAG00000016345	859.602	-0.903111	0.258339	-3.49583	0.000472584	0.0233227	IL2RB(LOC510185)	interleukin-2 receptor subunit beta	13	3	1	5	75927872	75939915	-
ENSBTAG00000015940	957.311	1.42861	0.409061	3.4924	0.000478703	0.0235533	SCGB2A2	secretoglobin, family 2A, member 2	3	1	#N/A	29	41396639	41400056	+
ENSBTAG00000015991	9186.26	-0.388097	0.111394	-3.484	0.000493979	0.0241102	CDH1	cadherin 1, type 1, E-cadherin (epithelial)	1	#N/A	#N/A	18	36221702	36243479	+
ENSBTAG00000046493	1110.82	0.372667	0.106973	3.48374	0.000494462	0.0241102	PDCD6	programmed cell death 6	1	1	#N/A	20	71916825	71932650	-
ENSBTAG00000016619	83.8259	1.35007	0.387379	3.48515	0.00049187	0.0241102	MIS18A	MIS18 kinetochore protein A	#N/A	#N/A	#N/A	1	2490259	2502545	+
ENSBTAG00000004558	1320.08	1.21566	0.349267	3.48061	0.000500271	0.0243206	C10H15orf48	chromosome 10 open reading frame, human C15orf48	6	3	#N/A	10	65243195	65246838	-
ENSBTAG00000019901	433.218	0.978275	0.281275	3.478	0.00050517	0.0244779	RAD54L	RAD54-like (S. cerevisiae)	4	#N/A	#N/A	3	100419939	100445702	-
ENSBTAG00000002163	130.165	-0.8992	0.258592	-3.47729	0.000506512	0.0244779	PTGER2	prostaglandin E receptor 2 (subtype EP2), 53kDa	2	1	#N/A	10	11773706	11786080	-
ENSBTAG00000048122	1063	-0.901435	0.259388	-3.47524	0.000510389	0.024548	CFD	complement factor D (adipsin)	5	1	#N/A	7	45030310	45032845	+
Novel02775	96.6653	-1.73276	0.498646	-3.47494	0.000510977	0.024548	#N/A	#N/A	#N/A	#N/A	#N/A
ENSBTAG00000003049	2479.52	0.491297	0.141608	3.46942	0.000521583	0.0249838	MICALL2	MICAL-like 2	1	#N/A	#N/A	25	42015483	42035250	+
ENSBTAG00000001292	207338	1.25557	0.362355	3.46504	0.000530162	0.0252165	LTF	lactotransferrin	3	2	1	22	53521906	53556089	+
ENSBTAG00000005002	1223.02	0.909943	0.262643	3.46457	0.000531086	0.0252165	GALE	UDP-galactose-4-epimerase	3	1	#N/A	2	129707282	129711866	+
ENSBTAG00000015878	331.601	0.824257	0.237844	3.46554	0.000529175	0.0252165	RHNO1	RAD9-HUS1-RAD1 interacting nuclear orphan 1	7	2	#N/A	5	107374654	107377720	-
ENSBTAG00000005910	43.7015	-1.81079	0.522943	-3.46268	0.00053482	0.02532	LEPR(OB-R)	leptin receptor	4	1	1	3	80071689	80147000	-
ENSBTAG00000012675	679.901	0.474963	0.137207	3.46165	0.000536878	0.0253437	MYO19	myosin XIX	4	1	1	19	13157430	13190887	-
ENSBTAG00000009795	634.921	0.671842	0.194178	3.45992	0.000540339	0.0254334	SF3B5	splicing factor 3b, subunit 5, 10kDa	3	2	#N/A	9	82549526	82550198	-
ENSBTAG00000014440	1585.09	0.491271	0.14209	3.45746	0.000545302	0.0255931	PSMA4	proteasome (prosome, macropain) subunit, alpha type, 4	#N/A	#N/A	#N/A	21	31442649	31450480	+
ENSBTAG00000009988	1151.79	0.653342	0.189161	3.45389	0.000552559	0.0258591	SMARCB1	SWI/SNF related, matrix associated, actin dependent regulator of chromatin, subfamily b, member 1	#N/A	#N/A	#N/A	17	73222640	73239871	+
ENSBTAG00000010584	1145.67	0.427041	0.123891	3.4469	0.00056706	0.0264617	AP2S1	adaptor-related protein complex 2, sigma 1 subunit	6	3	1	18	54363679	54373314	-
ENSBTAG00000010285	386.635	-1.6109	0.467545	-3.44544	0.000570134	0.0265291	MMRN1	multimerin 1	30	15	11	6	36087557	36199876	-
ENSBTAG00000002981	99.4272	1.62675	0.472477	3.44302	0.000575254	0.0266911	FAM64A	family with sequence similarity 64, member A	8	1	1	19	26021979	26026009	-
ENSBTAG00000034678	20.5006	-1.78754	0.519514	-3.44079	0.000580022	0.0268359	0	#N/A	11	2	#N/A	5	103110444	103113609	-
ENSBTAG00000004885	1683.05	-1.15087	0.334844	-3.43704	0.0005881	0.0270744	DDR2	discoidin domain receptor tyrosine kinase 2	1	1	1	3	6672018	6847222	-
ENSBTAG00000007850	903.273	0.717429	0.208746	3.43686	0.000588501	0.0270744	ITIH4	inter-alpha-trypsin inhibitor heavy chain family, member 4	3	2	1	22	48615397	48630387	+
ENSBTAG00000007746	1798.12	-0.439059	0.127816	-3.4351	0.000592338	0.0271741	AHR	aryl hydrocarbon receptor	#N/A	#N/A	#N/A	4	25785333	25834977	+
ENSBTAG00000003658	393.714	-1.38889	0.404685	-3.43203	0.000599089	0.0274066	RELN	reelin	#N/A	#N/A	#N/A	4	44892394	45289293	-
ENSBTAG00000037951	190.999	-0.789235	0.230184	-3.42872	0.000606444	0.0276654	KLHL6	kelch-like family member 6	2	1	#N/A	1	84158816	84211374	+
ENSBTAG00000016963	137.077	0.873419	0.25531	3.42101	0.000623891	0.0283818	ADAMTS6	ADAM metallopeptidase with thrombospondin type 1 motif, 6	12	7	3	20	14008347	14285012	+
ENSBTAG00000020721	475.734	0.476478	0.139331	3.41977	0.000626752	0.0284325	MRPL55	mitochondrial ribosomal protein L55	3	1	#N/A	7	2905629	2909524	+
ENSBTAG00000001269	1120.56	0.504015	0.147478	3.41757	0.000631834	0.0285835	TMEM165	transmembrane protein 165	17	10	4	6	72538557	72564830	+
ENSBTAG00000007256	1026.78	-0.529305	0.155032	-3.41416	0.000639783	0.0287832	DYRK2	uncharacterized DYRK2	11	4	2	5	46323523	46333943	-
ENSBTAG00000009101	611.325	-0.477875	0.139958	-3.41442	0.00063919	0.0287832	SH2B3	SH2B adaptor protein 3	4	2	#N/A	17	57398014	57422729	+
ENSBTAG00000020035	1075.11	0.710039	0.208138	3.41138	0.000646356	0.0289191	RCAN1	regulator of calcineurin 1	#N/A	#N/A	#N/A	1	351708	362907	+
ENSBTAG00000017689	893.808	0.386234	0.113198	3.41201	0.000644857	0.0289191	BRMS1	breast cancer metastasis suppressor 1	3	1	#N/A	29	45035736	45042778	-
ENSBTAG00000002922	388.469	-0.490045	0.143843	-3.40681	0.000657263	0.0292971	GAB2	GRB2-associated binding protein 2	2	1	#N/A	29	17833137	17887917	+
ENSBTAG00000009341	173.16	-0.964555	0.283165	-3.40634	0.000658402	0.0292971	CCDC146	coiled-coil domain containing 146	#N/A	#N/A	#N/A	4	44152046	44198584	-
ENSBTAG00000016243	3497.46	-0.449793	0.132095	-3.40508	0.00066144	0.0293521	RBL2	retinoblastoma-like 2	#N/A	#N/A	#N/A	18	21879671	21925829	+
ENSBTAG00000018691	2099.71	0.721039	0.21185	3.40353	0.000665208	0.0294391	RHOU	ras homolog family member U	#N/A	#N/A	#N/A	28	2167764	2177307	-
ENSBTAG00000011659	247.499	0.927242	0.272809	3.39886	0.000676662	0.0298648	PIGZ	phosphatidylinositol glycan anchor biosynthesis, class Z	#N/A	#N/A	#N/A	1	72024795	72028847	-
ENSBTAG00000031851	882.551	-0.436382	0.128462	-3.39698	0.000681338	0.0299899	SELPLG	selectin P ligand	7	3	#N/A	17	66557143	66573393	+
ENSBTAG00000009637	6140.81	0.8103	0.238611	3.39591	0.00068401	0.0300165	SLC12A2	solute carrier family 12 (sodium/potassium/chloride transporter), member 2	1	1	#N/A	7	26973462	27064924	-
ENSBTAG00000011694	706.864	0.459719	0.1354	3.39526	0.000685629	0.0300165	TIMM23	translocase of inner mitochondrial membrane 23 homolog (yeast)	#N/A	#N/A	#N/A	28	44397814	44418582	+
ENSBTAG00000021681	53.6709	1.41944	0.418753	3.38969	0.000699723	0.0305515	PRR11	proline rich 11	3	1	1	19	10354828	10382556	+
ENSBTAG00000024888	570.857	-0.797085	0.235275	-3.38788	0.000704341	0.0306126	PDE5A	phosphodiesterase 5A, cGMP-specific	5	3	2	6	6874055	7070187	+
ENSBTAG00000007136	47.9081	-1.36343	0.402468	-3.38767	0.000704884	0.0306126	ADAM22	ADAM metallopeptidase domain 22	3	1	#N/A	4	72691793	72763460	+
ENSBTAG00000021193	93.4561	1.04033	0.307214	3.38634	0.000708323	0.0306802	FBXO5	F-box protein 5	8	5	1	9	91056939	91067416	-
ENSBTAG00000014237	643.827	-0.496441	0.146636	-3.38553	0.000710413	0.0306891	CYTH4	cytohesin 4	13	3	1	5	76080309	76111131	+
ENSBTAG00000003474	2081.88	0.791651	0.234031	3.38268	0.000717833	0.0309276	RAB15	RAB15, member RAS oncogene family	3	2	#N/A	10	77387906	77408370	-
ENSBTAG00000000993	2182.49	-0.81403	0.240732	-3.38148	0.000720968	0.0309496	N4BP2L1	NEDD4 binding protein 2-like 1	6	3	1	12	28612076	28634685	+
Novel01725	150.242	-1.61097	0.476473	-3.38103	0.000722145	0.0309496	#N/A	#N/A	#N/A	#N/A	#N/A
Novel00493	144.926	-0.765085	0.226696	-3.37493	0.000738339	0.0315606	#N/A	#N/A	#N/A	#N/A	#N/A
ENSBTAG00000018622	2522.54	0.475068	0.140927	3.37101	0.000748938	0.0316901	PCBP4	poly(rC) binding protein 4	3	2	1	22	49521552	49531507	+
ENSBTAG00000009260	899.552	-0.424072	0.125803	-3.37093	0.000749151	0.0316901	GPM6B	glycoprotein M6B	#N/A	#N/A	#N/A	X	136872591	136915809	+
ENSBTAG00000001481	704.198	0.956921	0.283802	3.3718	0.000746798	0.0316901	IGSF9	immunoglobulin superfamily, member 9	4	2	2	3	9859945	9877224	+
ENSBTAG00000016223	138.26	-1.2422	0.368289	-3.37289	0.000743827	0.0316901	SCRN1	secernin 1	3	1	#N/A	4	66785266	66851245	+
ENSBTAG00000011913	1372.18	0.439038	0.130397	3.36695	0.000760054	0.032068	CKAP4	cytoskeleton-associated protein 4	11	5	2	5	69972287	69979795	-
ENSBTAG00000039434	507.523	0.717327	0.213156	3.36526	0.000764708	0.032181	FAM127A	family with sequence similarity 127, member A	#N/A	#N/A	#N/A	X	18698172	18698995	-
ENSBTAG00000012062	4170.78	0.461505	0.137262	3.36221	0.000773213	0.032455	PRDX2	peroxiredoxin 2	8	5	2	7	13845843	13848479	+
ENSBTAG00000021360	127.142	-0.682936	0.203272	-3.35972	0.000780225	0.0326652	RASGEF1C	RasGEF domain family, member 1C	3	1	#N/A	7	1003251	1037325	+
ENSBTAG00000018364	1226.3	0.648381	0.193288	3.35448	0.000795155	0.0330719	TMEM132A	transmembrane protein 132A	3	1	#N/A	29	37842838	37856699	+
ENSBTAG00000002882	1045.71	0.95025	0.283338	3.35377	0.000797182	0.0330719	LMNB1	lamin B1	1	1	#N/A	7	28414756	28465352	-
ENSBTAG00000011405	177.443	0.725737	0.216384	3.35393	0.000796712	0.0330719	CEP72	centrosomal protein 72kDa	1	1	#N/A	20	71602439	71645343	-
Novel00261	166.84	-0.83235	0.248206	-3.35347	0.000798063	0.0330719	#N/A	#N/A	#N/A	#N/A	#N/A
ENSBTAG00000012225	1200.14	0.920276	0.274708	3.35001	0.00080808	0.033402	KPNA2	karyopherin alpha 2 (RAG cohort 1, importin alpha 1)	14	1	1	19	49569375	49579204	-
ENSBTAG00000017473	383.411	-1.5802	0.471852	-3.34893	0.000811235	0.0334475	LAMC3	laminin, gamma 3	#N/A	#N/A	#N/A	11	101247082	101315225	+
Novel01464	404.439	0.535053	0.15985	3.34721	0.000816288	0.033529	#N/A	#N/A	#N/A	#N/A	#N/A
ENSBTAG00000021876	104.78	-1.57849	0.471633	-3.34686	0.000817328	0.033529	WDR72	WD repeat domain 72	6	3	#N/A	10	56678901	56805084	+
ENSBTAG00000008453	938.388	-0.482162	0.144199	-3.34373	0.000826607	0.0338244	LBR	lamin B receptor	#N/A	#N/A	#N/A	16	29150789	29177234	-
ENSBTAG00000001687	177.751	0.979665	0.293184	3.34147	0.000833355	0.0340151	STC1	stanniocalcin 1	1	1	#N/A	8	71854905	71868618	-
ENSBTAG00000007992	532.189	0.959847	0.287523	3.33833	0.000842821	0.0343155	HAS3	hyaluronan synthase 3	1	#N/A	#N/A	18	36449383	36455306	+
Novel00121	263.386	-0.925504	0.27776	-3.33203	0.000862147	0.0350148	#N/A	#N/A	#N/A	#N/A	#N/A
ENSBTAG00000013577	996.234	0.682624	0.204981	3.33019	0.000867879	0.0351599	SLC1A5	solute carrier family 1 (neutral amino acid transporter), member 5	6	3	1	18	54302393	54313935	-
ENSBTAG00000026375	167.101	0.999593	0.300357	3.32801	0.000874681	0.0353475	RMI2	RecQ mediated genome instability 2	1	1	1	25	10052224	10057594	+
ENSBTAG00000044006	144.796	1.02267	0.307735	3.32322	0.00088986	0.0358719	GINS2	GINS complex subunit 2 (Psf2 homolog)	#N/A	#N/A	#N/A	18	11687200	11724596	-
ENSBTAG00000003994	7944.35	-0.466953	0.14055	-3.32232	0.000892724	0.0358985	IGFBP3	insulin-like growth factor binding protein 3	2	#N/A	#N/A	4	76705105	76712709	+
ENSBTAG00000001343	115.442	1.45602	0.438491	3.32052	0.000898512	0.0360423	DEPDC1	DEP domain containing 1	4	1	1	3	77093222	77113283	+
ENSBTAG00000015074	7956.91	0.564236	0.170141	3.31629	0.000912211	0.0365019	PTGDS	prostaglandin D2 synthase 21kDa (brain)	#N/A	#N/A	#N/A	11	106247577	106250629	-
ENSBTAG00000003728	715.837	0.458148	0.138184	3.31548	0.000914852	0.0365178	NDUFS4	NADH dehydrogenase (ubiquinone) Fe-S protein 4, 18kDa (NADH-coenzyme Q reductase)	10	6	5	20	25407689	25523382	-
Novel00418	1337.82	1.25264	0.378204	3.31208	0.000926057	0.0368747	#N/A	#N/A	#N/A	#N/A	#N/A
Novel00470	1613.34	1.42272	0.429811	3.3101	0.000932614	0.0368871	#N/A	#N/A	#N/A	#N/A	#N/A
ENSBTAG00000009002	195.961	-0.643334	0.194364	-3.30994	0.000933161	0.0368871	PPDPF	pancreatic progenitor cell differentiation and proliferation factor	2	1	#N/A	4	116237818	116238487	+
Novel00749	168.5	-0.643724	0.194405	-3.31126	0.000928778	0.0368871	#N/A	#N/A	#N/A	#N/A	#N/A
ENSBTAG00000046174	884.522	-0.479046	0.144765	-3.30913	0.00093588	0.0369024	GNA13	guanine nucleotide binding protein (G protein), alpha 13	#N/A	#N/A	#N/A	19	62550515	62575992	-
ENSBTAG00000021991	147.381	0.653675	0.197577	3.30847	0.000938082	0.0369024	TMEFF1	transmembrane protein with EGF-like and two follistatin-like domains 1	1	1	#N/A	8	91818660	91914721	+
ENSBTAG00000004917	252.806	-0.747819	0.22615	-3.30674	0.000943878	0.037041	KLRK1	killer cell lectin-like receptor subfamily K, member 1	12	3	#N/A	5	100038296	100048947	+
ENSBTAG00000002435	758.311	-0.396608	0.119986	-3.30545	0.000948237	0.0371225	PTPRE	protein tyrosine phosphatase, receptor type, E	1	1	#N/A	26	47801368	47842727	+
ENSBTAG00000006881	849.486	0.577686	0.174845	3.30398	0.00095322	0.0371523	SLC35B1	solute carrier family 35, member B1	12	1	1	19	37546937	37553763	+
ENSBTAG00000014711	267.406	0.694394	0.210177	3.30386	0.000953646	0.0371523	DBF4	DBF4 zinc finger	#N/A	#N/A	#N/A	4	32427570	32454703	-
Novel00543	58.8149	-0.987645	0.298995	-3.30321	0.000955841	0.0371523	#N/A	#N/A	#N/A	#N/A	#N/A
ENSBTAG00000012703	1076.61	0.458172	0.138884	3.29894	0.000970493	0.0374276	GLO1	glyoxalase I	10	5	2	23	12483468	12509232	-
ENSBTAG00000015919	907.359	-0.620065	0.187985	-3.29847	0.000972115	0.0374276	PARM1	prostate androgen-regulated mucin-like protein 1	20	14	8	6	91597122	91723390	+
ENSBTAG00000002947	560.857	-0.562226	0.170382	-3.29979	0.000967557	0.0374276	LY9	lymphocyte antigen 9	1	1	1	3	8836998	8864398	-
Novel02500	125.34	-0.748469	0.226864	-3.29919	0.000969644	0.0374276	#N/A	#N/A	#N/A	#N/A	#N/A
ENSBTAG00000008717	1560.89	0.800511	0.242765	3.29748	0.000975579	0.0374723	SERPINE2	Serpin peptidase inhibitor, clade E (nexin, plasminogen activator inhibitor type 1), member 2	1	#N/A	#N/A	2	112870323	112900274	-
Novel00316	596.522	0.443647	0.134595	3.29616	0.000980178	0.0375122	#N/A	#N/A	#N/A	#N/A	#N/A
ENSBTAG00000014829	33.8819	1.12537	0.34145	3.29586	0.000981222	0.0375122	MYRFL	myelin regulatory factor-like	10	4	2	5	43746464	43872342	-
ENSBTAG00000013081	255.127	0.991551	0.30121	3.29189	0.000995154	0.0379543	PSPH	phosphoserine phosphatase	#N/A	#N/A	#N/A	25	27955045	27977149	-
ENSBTAG00000017350	197.01	1.35725	0.41245	3.2907	0.000999402	0.0379543	PCLO	piccolo presynaptic cytomatrix protein	#N/A	#N/A	#N/A	4	37629861	38018531	+
ENSBTAG00000010048	134.574	1.05099	0.319417	3.29033	0.00100069	0.0379543	SPC25	SPC25, NDC80 kinetochore complex component	5	1	1	2	27296841	27309226	+
ENSBTAG00000039401	34.007	-1.24459	0.378301	-3.28993	0.00100211	0.0379543	TRB@(TCRB)	T cell receptor, beta cluster	1	#N/A	#N/A	4	106621081	106621541	+
ENSBTAG00000006541	100.467	0.926478	0.281985	3.28556	0.0010178	0.0384593	ATP2A1	ATPase, Ca++ transporting, cardiac muscle, fast twitch 1	#N/A	#N/A	#N/A	25	26188434	26204655	-
ENSBTAG00000013928	871.609	1.50048	0.456913	3.28396	0.00102358	0.0384991	WFDC2	WAP four-disulfide core domain 2	4	2	#N/A	13	75077194	75084338	+
ENSBTAG00000016362	168.21	-0.844508	0.257145	-3.28417	0.00102282	0.0384991	POU6F1	POU class 6 homeobox 1	10	5	3	5	28743170	28758751	+
Novel02348	193.337	-0.78773	0.239933	-3.28312	0.00102665	0.0385252	#N/A	#N/A	#N/A	#N/A	#N/A
ENSBTAG00000009331	157.079	-1.13842	0.346897	-3.28171	0.0010318	0.0386298	CPAMD8	C3 and PZP-like, alpha-2-macroglobulin domain containing 8	3	1	#N/A	7	5995888	6095676	+
ENSBTAG00000017490	589.83	-0.627066	0.191389	-3.27639	0.00105142	0.039274	PRKCSH	phospholipase D1, phosphatidylcholine-specific	4	2	#N/A	1	96517509	96676250	+
ENSBTAG00000019588	5765.24	-1.22191	0.373315	-3.27314	0.0010636	0.0394574	BOLA-DQB	MHC class II antigen	8	2	1	23	25855146	25863045	-
ENSBTAG00000004139	757.781	-0.435327	0.132997	-3.27322	0.00106331	0.0394574	BACH1	BTB and CNC homology 1, basic leucine zipper transcription factor 1	10	4	1	1	6157625	6174155	-
Novel01876	23.1069	-1.74127	0.531818	-3.27418	0.00105968	0.0394574	#N/A	#N/A	#N/A	#N/A	#N/A
ENSBTAG00000018474	1123.64	-0.788785	0.24106	-3.27216	0.00106731	0.0394958	IL6R	interleukin 6 receptor	8	5	4	3	16179345	16231747	-
ENSBTAG00000037775	132.888	1.21361	0.370956	3.27158	0.00106949	0.0394958	LOC100141266	tubulin alpha-1C chain-like	10	5	3	5	30713144	30723571	-
ENSBTAG00000031632	136.625	-1.16186	0.355405	-3.26911	0.00107887	0.0397521	ADRA1A	adrenoceptor alpha 1A	1	1	#N/A	8	75257161	75364423	-
ENSBTAG00000020892	149.902	-0.790118	0.242142	-3.26304	0.00110225	0.0405221	IL2RA	interleukin 2 receptor, alpha	2	2	2	13	17540961	17586321	+
ENSBTAG00000008612	4896.67	-1.06483	0.326749	-3.25885	0.00111865	0.0410323	C1R	complement component 1, r subcomponent	11	2	#N/A	5	103737161	103747996	+
ENSBTAG00000018137	29639.9	-0.944615	0.290012	-3.25715	0.00112535	0.0411855	A2M	alpha-2-macroglobulin	11	2	#N/A	5	101298127	101346611	+
ENSBTAG00000001500	134.705	0.835602	0.256707	3.25507	0.00113363	0.0413954	FIGNL1	fidgetin-like 1	1	1	#N/A	4	5374835	5376886	+
ENSBTAG00000014357	1026.46	-0.682555	0.209732	-3.25441	0.00113629	0.0413995	SDC2	syndecan 2	8	6	2	14	69930853	70050653	-
ENSBTAG00000011225	1772.7	0.361547	0.111217	3.25082	0.00115074	0.0416467	TMX1	thioredoxin-related transmembrane protein 1	6	3	#N/A	10	44101816	44114905	+
ENSBTAG00000021491	1192.95	0.362461	0.111496	3.25088	0.00115048	0.0416467	NDUFV3	NADH dehydrogenase (ubiquinone) flavoprotein 3, 10kDa	5	1	#N/A	1	144690277	144701618	+
ENSBTAG00000007247	227.465	1.09407	0.336534	3.251	0.00115	0.0416467	NUF2	NUF2, NDC80 kinetochore complex component	1	1	1	3	6033721	6072026	-
ENSBTAG00000045751	388.011	-1.30815	0.402508	-3.24999	0.00115408	0.0416747	LOC100337053	multidrug resistance-associated protein 4-like	#N/A	#N/A	#N/A	12	72065148	72204484	+
ENSBTAG00000006377	425.318	-0.558779	0.171987	-3.24896	0.00115827	0.0417334	MYO1G	myosin IG	2	#N/A	#N/A	4	77317209	77333095	+
ENSBTAG00000000134	1168.33	0.401355	0.123588	3.24753	0.00116412	0.0418516	MPDU1	mannose-P-dolichol utilization defect 1	9	1	1	19	27925701	27929096	+
ENSBTAG00000014126	504.829	-0.695356	0.214421	-3.24295	0.00118299	0.0424366	UNKL	unkempt family zinc finger-like	1	1	1	25	1082676	1113094	-
ENSBTAG00000018033	1104.57	-0.463996	0.143234	-3.23942	0.00119772	0.0428704	PIP4K2A	phosphatidylinositol-5-phosphate 4-kinase, type II, alpha	2	2	2	13	23900873	24085889	-
ENSBTAG00000027711	582.131	0.446381	0.137877	3.23752	0.00120571	0.043062	YIF1B	Yip1 interacting factor homolog B (S. cerevisiae)	5	2	#N/A	18	48338595	48347580	-
ENSBTAG00000017529	2248.25	1.17051	0.361929	3.23409	0.0012203	0.0434876	CA8	carbonic anhydrase VIII	13	7	3	14	27637561	27719848	-
ENSBTAG00000021955	15213.5	0.590604	0.182723	3.23224	0.00122826	0.0436633	NPC2	Niemann-Pick disease, type C2	4	3	1	10	86170653	86179237	-
Novel00815	47.2651	1.39064	0.430313	3.23169	0.00123059	0.0436633	#N/A	#N/A	#N/A	#N/A	#N/A
ENSBTAG00000009903	361.817	-0.703096	0.217707	-3.22956	0.00123982	0.043895	PTCH1	patched 1	1	1	#N/A	8	83522484	83546361	-
ENSBTAG00000009642	268.149	-0.574678	0.178197	-3.22496	0.0012599	0.0445092	AKAP5	A kinase (PRKA) anchor protein 5	3	2	#N/A	10	76927473	76928759	+
ENSBTAG00000002393	1351.77	-0.337305	0.104691	-3.22191	0.00127341	0.0448485	C23H6orf89	chromosome 23 open reading frame, human C6orf89	8	3	1	23	10773265	10809544	+
ENSBTAG00000022613	806.819	0.442387	0.137321	3.22155	0.00127501	0.0448485	CYCS	cytochrome c, somatic	3	1	#N/A	4	71186306	71189107	+
ENSBTAG00000005998	161.696	0.815954	0.253436	3.21956	0.00128387	0.0450627	CCRN4L	CCR4 carbon catabolite repression 4-like (S. cerevisiae)	1	1	#N/A	17	18892763	18910926	-
ENSBTAG00000014788	996.611	-1.02423	0.318829	-3.21246	0.00131605	0.0456999	AKAP12	A kinase (PRKA) anchor protein 12	8	5	1	9	89558649	89563595	+
ENSBTAG00000008283	750.611	-0.557251	0.173462	-3.21252	0.00131574	0.0456999	FLI1	Fli-1 proto-oncogene, ETS transcription factor	2	1	#N/A	29	32664912	32725664	+
ENSBTAG00000010963	744.174	-0.584059	0.181767	-3.21324	0.00131248	0.0456999	IL16	interleukin 16	#N/A	#N/A	#N/A	21	27527684	27606711	+
ENSBTAG00000005828	641.293	-0.533668	0.16608	-3.21331	0.00131215	0.0456999	MERTK	MER proto-oncogene, tyrosine kinase	#N/A	#N/A	#N/A	11	332458	427685	-
ENSBTAG00000000473	582.974	-0.461525	0.143575	-3.21452	0.00130662	0.0456999	ATP10D	ATPase, class V, type 10D	23	15	10	6	67787938	67921285	+
ENSBTAG00000020042	558.383	-0.447456	0.139369	-3.21058	0.00132469	0.0458288	KLHL28	kelch-like family member 28	#N/A	#N/A	#N/A	21	55179305	55207518	-
ENSBTAG00000008650	99.424	-0.79573	0.247858	-3.21042	0.00132539	0.0458288	CAMK1D	calcium/calmodulin-dependent protein kinase ID	#N/A	#N/A	#N/A	13	11729423	11787953	-
ENSBTAG00000014299	2769.15	0.444518	0.138548	3.2084	0.00133476	0.0459575	RHOC	ras homolog family member C	10	6	4	3	30769966	30776469	+
ENSBTAG00000011595	822.181	-0.469045	0.146173	-3.20884	0.00133272	0.0459575	IP6K1	inositol hexakisphosphate kinase 1	3	2	1	22	51014686	51049408	+
ENSBTAG00000002451	448.087	0.484625	0.151207	3.20505	0.00135038	0.0463348	TTC39A	tetratricopeptide repeat domain 39A	4	1	1	3	95558170	95589486	+
ENSBTAG00000019617	210.545	-0.850859	0.265493	-3.20483	0.00135141	0.0463348	PTPN22	protein tyrosine phosphatase, non-receptor type 22 (lymphoid)	10	6	4	3	29666149	29722631	+
ENSBTAG00000015101	2870.66	0.515439	0.16093	3.20287	0.00136064	0.0465535	HMGB2	high mobility group box 2	#N/A	#N/A	#N/A	8	5583684	5586018	-
Novel01816	521.809	-0.632897	0.197705	-3.20121	0.00136851	0.0467244	#N/A	#N/A	#N/A	#N/A	#N/A
Novel01222	48.2685	1.19858	0.374942	3.19671	0.00139005	0.0473606	#N/A	#N/A	#N/A	#N/A	#N/A
ENSBTAG00000008792	1427.65	-0.569644	0.178233	-3.19606	0.00139319	0.0473684	RNASE6	ribonuclease, RNase A family, k6	5	3	#N/A	10	26402507	26404000	-
ENSBTAG00000006743	1092.57	0.531513	0.166347	3.19521	0.00139729	0.0474089	RBBP8	retinoblastoma binding protein 8	#N/A	#N/A	#N/A	24	33895222	33948196	-
ENSBTAG00000006027	7145.12	-0.351475	0.110073	-3.19309	0.00140758	0.0475599	USP34	ubiquitin specific peptidase 34	2	1	1	11	59791217	59987854	-
ENSBTAG00000000966	104.86	-1.13903	0.356695	-3.19329	0.00140663	0.0475599	LOC618565	natural killer cells antigen CD94	12	3	#N/A	5	100112515	100118909	-
ENSBTAG00000031355	202.389	-0.803039	0.251746	-3.18988	0.00142334	0.0479336	LOC529196	C-C chemokine receptor type 1-like	3	2	1	22	53826232	53832796	+
ENSBTAG00000006539	35.425	-1.35588	0.425089	-3.18963	0.00142453	0.0479336	0	#N/A	3	1	#N/A	13	60226028	60232034	+
ENSBTAG00000039483	674.757	0.644678	0.202213	3.18811	0.00143204	0.0479881	DSG3	desmoglein 3	1	#N/A	#N/A	24	25978319	26009716	-
ENSBTAG00000020250	158.245	1.66715	0.5229	3.18828	0.0014312	0.0479881	SLC28A1	solute carrier family 28 (concentrative nucleoside transporter), member 1	1	#N/A	#N/A	21	22949800	23048041	+
ENSBTAG00000016374	769.245	-0.520952	0.16347	-3.18684	0.00143838	0.0480031	OGFRL1	opioid growth factor receptor-like 1	#N/A	#N/A	#N/A	9	10634786	10645611	+
ENSBTAG00000027477	130.216	1.36764	0.429133	3.18698	0.00143767	0.0480031	B3GAT1	beta-1,3-glucuronyltransferase 1	2	1	#N/A	15	85014888	85023350	-
ENSBTAG00000046549	1223.34	-0.409228	0.128502	-3.1846	0.00144953	0.0482761	BICD2	bicaudal D homolog 2 (Drosophila)	1	1	#N/A	8	85692416	85743419	-
ENSBTAG00000013009	184.022	0.906497	0.284723	3.18379	0.00145361	0.0483134	AURKA	aurora kinase A	3	1	#N/A	13	60092043	60107177	+
ENSBTAG00000017009	595.067	0.562038	0.176605	3.18245	0.00146033	0.0483451	CMC2	C-x(9)-C motif containing 2	#N/A	#N/A	#N/A	18	7719672	7733832	-
Novel02362	286.507	-0.945272	0.29703	-3.18242	0.00146051	0.0483451	#N/A	#N/A	#N/A	#N/A	#N/A
ENSBTAG00000015007	1086.29	-0.44392	0.139586	-3.18026	0.00147142	0.0486076	NCOA1	nuclear receptor coactivator 1	2	1	1	11	74511607	74590933	-
ENSBTAG00000011397	1920.91	0.480041	0.151091	3.17717	0.00148721	0.0490299	UNC13B	unc-13 homolog B (C. elegans)	#N/A	#N/A	#N/A	8	59797489	60010848	+
ENSBTAG00000017135	6951.9	-0.43881	0.138162	-3.17605	0.00149296	0.0491201	CTSS	cathepsin S	3	2	1	3	20024302	20047228	+
ENSBTAG00000038047	499.239	0.638531	0.201113	3.17499	0.00149844	0.0491939	H2AFX	H2A histone family, member X	5	4	1	15	30202578	30203886	-
ENSBTAG00000011880	364.295	0.685421	0.215918	3.17444	0.00150125	0.0491939	CHAF1B	chromatin assembly factor 1, subunit B (p60)	5	1	#N/A	1	150360988	150386586	+
