# Supplementary material for: RNA-Seq reveals 10 novel promising candidate genes affecting milk protein concentration in the Chinese Holstein population
Source: Sci Rep. 2016 Jun 2;6:26813. doi: 10.1038/srep26813 (PMC4890585; doi:10.1038/srep26813)
Supplement: Supplementary Dataset 3 [file srep26813-s4.xls]

## Sheet: Significant pathways_HP vs LP
Supplementary Table S6. List of significant KEGG pathway categories for DEGs in bovine mammary tissues between high and low milk protein percentage at peak lactation (HP vs LP)
NO.	KEGGID	Pvalue	OddsRatio	ExpCount	Count	Size	Term	Symbols
1	970	0.00368123	10.8501	0.314802	3	40	Aminoacyl-tRNA biosynthesis	GARS;MARS;NARS
2	4144	0.0042556	4.36966	1.55827	6	198	Endocytosis	MET;HSPA8;IGF1R;NEDD4L;GRK4;RAB11FIP1
3	4520	0.0124918	6.77889	0.487944	3	62	Adherens junction	MET;IGF1R;INSR
4	4510	0.0170891	3.63285	1.51892	5	193	Focal adhesion	MET;FLNA;IGF1R;ITGB6;COL4A5
5	4610	0.0173085	5.96133	0.550904	3	70	Complement and coagulation cascades	C3;SERPINA1;SERPINA5
6	4512	0.0262331	5.04545	0.645345	3	82	ECM-receptor interaction	ITGB6;COL4A5;SDC1
7	3008	0.0270695	4.98153	0.653215	3	83	Ribosome biogenesis in eukaryotes	GNL3;IMP4;GTPBP4
8	270	0.0356119	7.27037	0.299062	2	38	Cysteine and methionine metabolism	CDO1;MAT2A
9	4960	0.0427625	6.53889	0.330543	2	42	Aldosterone-regulated sodium reabsorption	INSR;NEDD4L
