# Supplementary material for: RNA-Seq reveals 10 novel promising candidate genes affecting milk protein concentration in the Chinese Holstein population
Source: Sci Rep. 2016 Jun 2;6:26813. doi: 10.1038/srep26813 (PMC4890585; doi:10.1038/srep26813)
Supplement: Supplementary Dataset 4 [file srep26813-s5.xls]

## Sheet: Significant pathways_HD vs LD
Supplementary Table S7. List of significant KEGG pathway categories for DEGs in bovine mammary tissues between high and low milk protein percentage during the non-lactating period (HD vs LD)
NO.	KEGGID	Pvalue	OddsRatio	ExpCount	Count	Size	Term	Symbols
1	4110	1.485e-09	7.24029	3.15372	18	129	Cell cycle	CDK1;CCNA2;CCNB2;CCNB1;MAD2L1;MCM4;ESPL1;CDC25C;PTTG1;DBF4;BUB1;CDC20;PCNA;RBL2;E2F1;BUB1B;PLK1;E2F2
2	5150	3.269e-08	11.4968	1.27127	11	52	Staphylococcus aureus infection	FCGR3A;FCGR1A;BOLA-DOB;CFD;BOLA-DRA;C1R;BLA-DQB;C3AR1;SELPLG;C1S;LA-DQB
3	4114	1.69631e-07	6.23882	2.93369	15	120	Oocyte meiosis	CDK1;ADCY7;CCNB2;CCNB1;MAD2L1;AURKA;ESPL1;CDC25C;PTTG1;MAPK12;BUB1;FBXO5;CDC20;PLK1;SGOL1
4	4514	2.38438e-05	4.532	3.32485	13	136	Cell adhesion molecules (CAMs)	ALCAM;BOLA-DOB;CDH1;PTPRC;CD86;BOLA-DRA;CLDN10;CD22;NRXN2;BLA-DQB;SDC2;SELPLG;LA-DQB
5	4914	3.65273e-05	5.63824	2.07803	10	85	Progesterone-mediated oocyte maturation	CDK1;ADCY7;CCNA2;CCNB2;CCNB1;MAD2L1;CDC25C;MAPK12;BUB1;PLK1
6	4612	0.000146418	5.97308	1.56463	8	64	Antigen processing and presentation	HSPA1A;BOLA-DOB;CTSS;KLRD1;BOLA-DRA;BLA-DQB;LOC618565;LA-DQB
7	5332	0.000963887	7.61623	0.782317	5	32	Graft-versus-host disease	BOLA-DOB;CD86;BOLA-DRA;BLA-DQB;LA-DQB
8	4115	0.00105332	4.92245	1.61353	7	66	p53 signaling pathway	CDK1;CCNB2;IGFBP3;CCNB1;GTSE1;RRM2;CYCS
9	4672	0.00113229	5.76379	1.19792	6	49	Intestinal immune network for IgA production	BOLA-DOB;CD86;TNFSF13B;BOLA-DRA;BLA-DQB;LA-DQB
10	5140	0.00125896	4.75941	1.66242	7	68	Leishmaniasis	FCGR3A;FCGR1A;BOLA-DOB;BOLA-DRA;MAPK12;BLA-DQB;LA-DQB
11	4610	0.00149481	4.60671	1.71132	7	70	Complement and coagulation cascades	SERPINA1;SERPINA5;CFD;C1R;A2M;C3AR1;C1S
12	5330	0.00189152	6.42066	0.904555	5	37	Allograft rejection	BOLA-DOB;CD86;BOLA-DRA;BLA-DQB;LA-DQB
13	4940	0.00300709	5.70331	1.00234	5	41	Type I diabetes mellitus	BOLA-DOB;CD86;BOLA-DRA;BLA-DQB;LA-DQB
14	4145	0.00370215	2.96464	3.69156	10	151	Phagosome	CYBB;FCGR3A;FCGR1A;BOLA-DOB;CTSS;BOLA-DRA;C1R;BLA-DQB;LA-DQB;LOC100141266
15	5310	0.00388304	7.10716	0.66008	4	27	Asthma	BOLA-DOB;BOLA-DRA;BLA-DQB;LA-DQB
16	5416	0.00523916	4.11857	1.61353	6	66	Viral myocarditis	BOLA-DOB;CD86;BOLA-DRA;CYCS;BLA-DQB;LA-DQB
17	5320	0.00599388	4.76909	1.17348	5	48	Autoimmune thyroid disease	BOLA-DOB;CD86;BOLA-DRA;BLA-DQB;LA-DQB
18	5322	0.00631628	2.58543	4.62056	11	189	Systemic lupus erythematosus	FCGR3A;FCGR1A;BOLA-DOB;H2AFZ;CD86;BOLA-DRA;C1R;H2AFX;BLA-DQB;C1S;LA-DQB
19	3030	0.00996347	5.26579	0.85566	4	35	DNA replication	MCM4;RNASEH2A;PCNA;FEN1
20	5219	0.0132773	4.79867	0.929002	4	38	Bladder cancer	CDH1;MMP9;E2F1;E2F2
21	5145	0.0171431	2.60139	3.3004	8	135	Toxoplasmosis	HSPA1A;BOLA-DOB;BOLA-DRA;CYCS;MAPK12;BLA-DQB;PLA2G5;LA-DQB
22	5323	0.0223247	2.92959	2.20027	6	90	Rheumatoid arthritis	BOLA-DOB;CD86;TNFSF13B;BOLA-DRA;BLA-DQB;LA-DQB
23	4972	0.0308787	2.70094	2.3714	6	97	Pancreatic secretion	ADCY7;SLC12A2;ATP2A1;CPA3;ATP2B2;PLA2G5
24	4060	0.0332909	2.05773	5.15841	10	211	Cytokine-cytokine receptor interaction	IL2RA;LEPR;TNFSF13B;IL17B;IL6R;LOC510185;LOC529196;XCR1;TNFRSF19;TNFRSF6B
25	4666	0.0496056	2.6476	2.00469	5	82	Fc gamma R-mediated phagocytosis	FCGR3A;FCGR1A;PTPRC;PLD1;GAB2
