# Supplementary material for: RNA-Seq reveals 10 novel promising candidate genes affecting milk protein concentration in the Chinese Holstein population
Source: Sci Rep. 2016 Jun 2;6:26813. doi: 10.1038/srep26813 (PMC4890585; doi:10.1038/srep26813)
Supplement: Supplementary Dataset 5 [file srep26813-s6.xls]

## Sheet: BP_HP vs LP
Supplementary Table S8. List of significant GO terms assignment for DEGs in bovine mammary tissues between high and low milk protein percentage at peak lactation (HP vs LP)
NO.	GOBPID	Pvalue	OddsRatio	ExpCount	Count	Size	Term	Symbols
1	GO:0048009	9.39074e-05	48.7959	0.0966942	3	9	insulin-like growth factor receptor signaling pathway	IGF1R;IGFBP3;IGFBP5
2	GO:0048662	0.000240398	32.5102	0.128926	3	12	negative regulation of smooth muscle cell proliferation	IGFBP3;IGFBP5;ANG
3	GO:0019318	0.00037998	9.32624	0.633884	5	59	hexose metabolic process	IGF2;IGFBP3;IGFBP5;PMM2;GALE
4	GO:0005996	0.000597176	8.38298	0.698347	5	65	monosaccharide metabolic process	IGF2;IGFBP3;IGFBP5;PMM2;GALE
5	GO:0031017	0.000670071	95.72	0.0429752	2	4	exocrine pancreas development	IGF2;IGF1R
6	GO:0043568	0.000670071	95.72	0.0429752	2	4	positive regulation of insulin-like growth factor receptor signaling pathway	IGFBP3;IGFBP5
7	GO:0010906	0.000851934	19.4816	0.193388	3	18	regulation of glucose metabolic process	IGF2;IGFBP3;IGFBP5
8	GO:0014912	0.0011091	63.8	0.053719	2	5	negative regulation of smooth muscle cell migration	IGFBP3;IGFBP5
9	GO:0044342	0.0011091	63.8	0.053719	2	5	type B pancreatic cell proliferation	IGFBP3;IGFBP5
10	GO:0048659	0.00117228	17.1825	0.214876	3	20	smooth muscle cell proliferation	IGFBP3;IGFBP5;ANG
11	GO:0048660	0.00117228	17.1825	0.214876	3	20	regulation of smooth muscle cell proliferation	IGFBP3;IGFBP5;ANG
12	GO:0051897	0.00155979	15.3673	0.236364	3	22	positive regulation of protein kinase B signaling	IGF2;IGF1R;IGFBP5
13	GO:0043567	0.00165221	47.84	0.0644628	2	6	regulation of insulin-like growth factor receptor signaling pathway	IGFBP3;IGFBP5
14	GO:0045017	0.00175701	8.78333	0.526446	4	49	glycerolipid biosynthetic process	C3;ALOX15;PEMT;ANG
15	GO:0032269	0.00184752	4.02372	2.30992	8	215	negative regulation of cellular protein metabolic process	C3;SERPINA1;CAST;IGF1R;IGFBP3;SERPINA5;IGFBP5;ANG
16	GO:0051248	0.00260274	3.79328	2.43884	8	227	negative regulation of protein metabolic process	C3;SERPINA1;CAST;IGF1R;IGFBP3;SERPINA5;IGFBP5;ANG
17	GO:0007169	0.00299604	5.68182	0.999174	5	93	transmembrane receptor protein tyrosine kinase signaling pathway	MET;IGF2;IGF1R;IGFBP3;IGFBP5
18	GO:0014910	0.00304192	31.88	0.0859504	2	8	regulation of smooth muscle cell migration	IGFBP3;IGFBP5
19	GO:0010675	0.00351003	11.2135	0.31157	3	29	regulation of cellular carbohydrate metabolic process	IGF2;IGFBP3;IGFBP5
20	GO:0033002	0.00387068	10.7959	0.322314	3	30	muscle cell proliferation	IGFBP3;IGFBP5;ANG
21	GO:0051896	0.00387068	10.7959	0.322314	3	30	regulation of protein kinase B signaling	IGF2;IGF1R;IGFBP5
22	GO:0006109	0.00425316	10.4082	0.333058	3	31	regulation of carbohydrate metabolic process	IGF2;IGFBP3;IGFBP5
23	GO:0014909	0.00482197	23.9	0.107438	2	10	smooth muscle cell migration	IGFBP3;IGFBP5
24	GO:0031016	0.00482197	23.9	0.107438	2	10	pancreas development	IGF2;IGF1R
25	GO:0010638	0.00485109	5.03868	1.11736	5	104	positive regulation of organelle organization	IGF2;IGF1R;ALOX15;ANXA2;ARFIP2
26	GO:0046460	0.00585315	21.24	0.118182	2	11	neutral lipid biosynthetic process	C3;ANG
27	GO:0046463	0.00585315	21.24	0.118182	2	11	acylglycerol biosynthetic process	C3;ANG
28	GO:0009967	0.00683449	3.19239	2.85785	8	266	positive regulation of signal transduction	C3;CLU;IGF2;IGF1R;ALOX15;IGFBP3;IGFBP5;RSAD2
29	GO:0045840	0.0069757	19.112	0.128926	2	12	positive regulation of mitotic nuclear division	IGF2;IGF1R
30	GO:0043491	0.0087353	7.86156	0.429752	3	40	protein kinase B signaling	IGF2;IGF1R;IGFBP5
31	GO:0042692	0.00899899	5.38242	0.827273	4	77	muscle cell differentiation	IGF2;IGFBP3;IGFBP5;SDC1
32	GO:0014812	0.00948693	15.92	0.150413	2	14	muscle cell migration	IGFBP3;IGFBP5
33	GO:0035272	0.00948693	15.92	0.150413	2	14	exocrine system development	IGF2;IGF1R
34	GO:0010951	0.0107212	5.09848	0.870248	4	81	negative regulation of endopeptidase activity	C3;SERPINA1;CAST;SERPINA5
35	GO:0006421	0.0107438	Inf	0.0107438	1	1	asparaginyl-tRNA aminoacylation	NARS
36	GO:0019307	0.0107438	Inf	0.0107438	1	1	mannose biosynthetic process	PMM2
37	GO:0019372	0.0107438	Inf	0.0107438	1	1	lipoxygenase pathway	ALOX15
38	GO:0031340	0.0107438	Inf	0.0107438	1	1	positive regulation of vesicle fusion	ANXA2
39	GO:0034154	0.0107438	Inf	0.0107438	1	1	toll-like receptor 7 signaling pathway	RSAD2
40	GO:0034155	0.0107438	Inf	0.0107438	1	1	regulation of toll-like receptor 7 signaling pathway	RSAD2
41	GO:0034157	0.0107438	Inf	0.0107438	1	1	positive regulation of toll-like receptor 7 signaling pathway	RSAD2
42	GO:0034165	0.0107438	Inf	0.0107438	1	1	positive regulation of toll-like receptor 9 signaling pathway	RSAD2
43	GO:0035962	0.0107438	Inf	0.0107438	1	1	response to interleukin-13	ALOX15
44	GO:0035963	0.0107438	Inf	0.0107438	1	1	cellular response to interleukin-13	ALOX15
45	GO:0038028	0.0107438	Inf	0.0107438	1	1	insulin receptor signaling pathway via phosphatidylinositol 3-kinase	IGF2
46	GO:0042412	0.0107438	Inf	0.0107438	1	1	taurine biosynthetic process	CDO1
47	GO:0043569	0.0107438	Inf	0.0107438	1	1	negative regulation of insulin-like growth factor receptor signaling pathway	IGFBP5
48	GO:0046439	0.0107438	Inf	0.0107438	1	1	L-cysteine metabolic process	CDO1
49	GO:0046628	0.0107438	Inf	0.0107438	1	1	positive regulation of insulin receptor signaling pathway	IGF2
50	GO:0048627	0.0107438	Inf	0.0107438	1	1	myoblast development	SDC1
51	GO:0051389	0.0107438	Inf	0.0107438	1	1	inactivation of MAPKK activity	IGF1R
52	GO:0060099	0.0107438	Inf	0.0107438	1	1	regulation of phagocytosis, engulfment	ALOX15
53	GO:0072318	0.0107438	Inf	0.0107438	1	1	clathrin coat disassembly	HSPA8
54	GO:0072319	0.0107438	Inf	0.0107438	1	1	vesicle uncoating	HSPA8
55	GO:1901074	0.0107438	Inf	0.0107438	1	1	regulation of engulfment of apoptotic cell	ALOX15
56	GO:1902904	0.0107438	Inf	0.0107438	1	1	negative regulation of fibril organization	HSPA8
57	GO:2000551	0.0107438	Inf	0.0107438	1	1	regulation of T-helper 2 cell cytokine production	RSAD2
58	GO:2000553	0.0107438	Inf	0.0107438	1	1	positive regulation of T-helper 2 cell cytokine production	RSAD2
59	GO:2001026	0.0107438	Inf	0.0107438	1	1	regulation of endothelial cell chemotaxis	MET
60	GO:2001028	0.0107438	Inf	0.0107438	1	1	positive regulation of endothelial cell chemotaxis	MET
61	GO:2001300	0.0107438	Inf	0.0107438	1	1	lipoxin metabolic process	ALOX15
62	GO:2001301	0.0107438	Inf	0.0107438	1	1	lipoxin biosynthetic process	ALOX15
63	GO:2001302	0.0107438	Inf	0.0107438	1	1	lipoxin A4 metabolic process	ALOX15
64	GO:2001303	0.0107438	Inf	0.0107438	1	1	lipoxin A4 biosynthetic process	ALOX15
65	GO:0017148	0.0108717	14.6923	0.161157	2	15	negative regulation of translation	IGFBP5;ANG
66	GO:0023056	0.0117418	2.88348	3.13719	8	292	positive regulation of signaling	C3;CLU;IGF2;IGF1R;ALOX15;IGFBP3;IGFBP5;RSAD2
67	GO:0044723	0.0119656	3.45877	1.93388	6	180	single-organism carbohydrate metabolic process	IGF2;IGFBP3;FUT6;IGFBP5;PMM2;GALE
68	GO:0010647	0.0119722	2.87273	3.14793	8	293	positive regulation of cell communication	C3;CLU;IGF2;IGF1R;ALOX15;IGFBP3;IGFBP5;RSAD2
69	GO:0010466	0.0121444	4.90417	0.902479	4	84	negative regulation of peptidase activity	C3;SERPINA1;CAST;SERPINA5
70	GO:0051785	0.01234	13.64	0.171901	2	16	positive regulation of nuclear division	IGF2;IGF1R
71	GO:0051128	0.0124624	2.54239	4.5124	10	420	regulation of cellular component organization	CLU;IGF2;HSPA8;IGF1R;MYO10;ALOX15;IGFBP3;ANXA2;IGFBP5;ARFIP2
72	GO:0043410	0.0131576	4.78252	0.923967	4	86	positive regulation of MAPK cascade	IGF2;IGF1R;ALOX15;IGFBP3
73	GO:0006006	0.0136018	6.60111	0.504959	3	47	glucose metabolic process	IGF2;IGFBP3;IGFBP5
74	GO:0001503	0.0142236	4.66667	0.945455	4	88	ossification	IGF2;ALOX15;IGFBP3;IGFBP5
75	GO:0001649	0.0144002	6.45306	0.515702	3	48	osteoblast differentiation	IGF2;IGFBP3;IGFBP5
76	GO:0046486	0.0147767	4.61078	0.956198	4	89	glycerolipid metabolic process	C3;ALOX15;PEMT;ANG
77	GO:0043086	0.015324	3.26371	2.04132	6	190	negative regulation of catalytic activity	C3;SERPINA1;CAST;IGF1R;ANXA2;SERPINA5
78	GO:1902533	0.0168358	3.19149	2.0843	6	194	positive regulation of intracellular signal transduction	CLU;IGF2;IGF1R;ALOX15;IGFBP3;IGFBP5
79	GO:0006418	0.0172274	11.2259	0.204132	2	19	tRNA aminoacylation for protein translation	MARS;NARS
80	GO:0045445	0.0172274	11.2259	0.204132	2	19	myoblast differentiation	IGFBP3;SDC1
81	GO:0043434	0.0178565	5.92128	0.558678	3	52	response to peptide hormone	IGF2;IGFBP3;IGFBP5
82	GO:0008654	0.0187867	5.80163	0.569421	3	53	phospholipid biosynthetic process	ALOX15;PEMT;LPCAT3
83	GO:0051146	0.020727	5.57614	0.590909	3	55	striated muscle cell differentiation	IGF2;IGFBP5;SDC1
84	GO:0043038	0.0208696	10.04	0.22562	2	21	amino acid activation	MARS;NARS
85	GO:0043039	0.0208696	10.04	0.22562	2	21	tRNA aminoacylation	MARS;NARS
86	GO:0006013	0.0213744	93.8627	0.0214876	1	2	mannose metabolic process	PMM2
87	GO:0006431	0.0213744	93.8627	0.0214876	1	2	methionyl-tRNA aminoacylation	MARS
88	GO:0006601	0.0213744	93.8627	0.0214876	1	2	creatine biosynthetic process	GATM
89	GO:0006651	0.0213744	93.8627	0.0214876	1	2	diacylglycerol biosynthetic process	ANG
90	GO:0007202	0.0213744	93.8627	0.0214876	1	2	activation of phospholipase C activity	ANG
91	GO:0019320	0.0213744	93.8627	0.0214876	1	2	hexose catabolic process	GALE
92	GO:0019388	0.0213744	93.8627	0.0214876	1	2	galactose catabolic process	GALE
93	GO:0032431	0.0213744	93.8627	0.0214876	1	2	activation of phospholipase A2 activity	ANG
94	GO:0032460	0.0213744	93.8627	0.0214876	1	2	negative regulation of protein oligomerization	CLU
95	GO:0032463	0.0213744	93.8627	0.0214876	1	2	negative regulation of protein homooligomerization	CLU
96	GO:0034163	0.0213744	93.8627	0.0214876	1	2	regulation of toll-like receptor 9 signaling pathway	RSAD2
97	GO:0035743	0.0213744	93.8627	0.0214876	1	2	CD4-positive, alpha-beta T cell cytokine production	RSAD2
98	GO:0035745	0.0213744	93.8627	0.0214876	1	2	T-helper 2 cell cytokine production	RSAD2
99	GO:0042759	0.0213744	93.8627	0.0214876	1	2	long-chain fatty acid biosynthetic process	ALOX15
100	GO:0043652	0.0213744	93.8627	0.0214876	1	2	engulfment of apoptotic cell	ALOX15
101	GO:0051290	0.0213744	93.8627	0.0214876	1	2	protein heterotetramerization	ANXA2
102	GO:1900078	0.0213744	93.8627	0.0214876	1	2	positive regulation of cellular response to insulin stimulus	IGF2
103	GO:1902903	0.0213744	93.8627	0.0214876	1	2	regulation of fibril organization	HSPA8
104	GO:2000060	0.0213744	93.8627	0.0214876	1	2	positive regulation of protein ubiquitination involved in ubiquitin-dependent protein catabolic process	CLU
105	GO:2000465	0.0213744	93.8627	0.0214876	1	2	regulation of glycogen (starch) synthase activity	IGF2
106	GO:2000467	0.0213744	93.8627	0.0214876	1	2	positive regulation of glycogen (starch) synthase activity	IGF2
107	GO:0048584	0.0217832	2.4141	4.20083	9	391	positive regulation of response to stimulus	C3;CLU;MET;IGF2;IGF1R;ALOX15;IGFBP3;IGFBP5;RSAD2
108	GO:1901652	0.0227739	5.36735	0.612397	3	57	response to peptide	IGF2;IGFBP3;IGFBP5
109	GO:0061077	0.0228006	9.536	0.236364	2	22	chaperone-mediated protein folding	CLU;HSPA8
110	GO:0007167	0.0232666	3.33525	1.6438	5	153	enzyme linked receptor protein signaling pathway	MET;IGF2;IGF1R;IGFBP3;IGFBP5
111	GO:0002250	0.0238373	5.26865	0.62314	3	58	adaptive immune response	C3;ALOX15;RSAD2
112	GO:0055123	0.0248026	9.08	0.247107	2	23	digestive system development	IGF2;IGF1R
113	GO:0045861	0.025526	3.86716	1.1281	4	105	negative regulation of proteolysis	C3;SERPINA1;CAST;SERPINA5
114	GO:0005975	0.0275764	2.82938	2.3314	6	217	carbohydrate metabolic process	IGF2;IGFBP3;FUT6;IGFBP5;PMM2;GALE
115	GO:0010955	0.0279548	3.75321	1.16033	4	108	negative regulation of protein processing	C3;SERPINA1;CAST;SERPINA5
116	GO:0052548	0.0287943	3.71667	1.17107	4	109	regulation of endopeptidase activity	C3;SERPINA1;CAST;SERPINA5
117	GO:0051346	0.0305182	3.64564	1.19256	4	111	negative regulation of hydrolase activity	C3;SERPINA1;CAST;SERPINA5
118	GO:0018108	0.0307782	4.7444	0.687603	3	64	peptidyl-tyrosine phosphorylation	MET;IGF2;IGF1R
119	GO:0008610	0.0316876	3.05735	1.78347	5	166	lipid biosynthetic process	C3;ALOX15;PEMT;LPCAT3;ANG
120	GO:0002830	0.0318929	46.9216	0.0322314	1	3	positive regulation of type 2 immune response	RSAD2
121	GO:0005979	0.0318929	46.9216	0.0322314	1	3	regulation of glycogen biosynthetic process	IGF2
122	GO:0006534	0.0318929	46.9216	0.0322314	1	3	cysteine metabolic process	CDO1
123	GO:0006600	0.0318929	46.9216	0.0322314	1	3	creatine metabolic process	GATM
124	GO:0009298	0.0318929	46.9216	0.0322314	1	3	GDP-mannose biosynthetic process	PMM2
125	GO:0010863	0.0318929	46.9216	0.0322314	1	3	positive regulation of phospholipase C activity	ANG
126	GO:0010962	0.0318929	46.9216	0.0322314	1	3	regulation of glucan biosynthetic process	IGF2
127	GO:0019369	0.0318929	46.9216	0.0322314	1	3	arachidonic acid metabolic process	ALOX15
128	GO:0019530	0.0318929	46.9216	0.0322314	1	3	taurine metabolic process	CDO1
129	GO:0019673	0.0318929	46.9216	0.0322314	1	3	GDP-mannose metabolic process	PMM2
130	GO:0031338	0.0318929	46.9216	0.0322314	1	3	regulation of vesicle fusion	ANXA2
131	GO:0032429	0.0318929	46.9216	0.0322314	1	3	regulation of phospholipase A2 activity	ANG
132	GO:0032430	0.0318929	46.9216	0.0322314	1	3	positive regulation of phospholipase A2 activity	ANG
133	GO:0034123	0.0318929	46.9216	0.0322314	1	3	positive regulation of toll-like receptor signaling pathway	RSAD2
134	GO:0034162	0.0318929	46.9216	0.0322314	1	3	toll-like receptor 9 signaling pathway	RSAD2
135	GO:0035767	0.0318929	46.9216	0.0322314	1	3	endothelial cell chemotaxis	MET
136	GO:0038083	0.0318929	46.9216	0.0322314	1	3	peptidyl-tyrosine autophosphorylation	IGF1R
137	GO:0045725	0.0318929	46.9216	0.0322314	1	3	positive regulation of glycogen biosynthetic process	IGF2
138	GO:0051788	0.0318929	46.9216	0.0322314	1	3	response to misfolded protein	CLU
139	GO:0060512	0.0318929	46.9216	0.0322314	1	3	prostate gland morphogenesis	IGF1R
140	GO:0060740	0.0318929	46.9216	0.0322314	1	3	prostate gland epithelium morphogenesis	IGF1R
141	GO:0070875	0.0318929	46.9216	0.0322314	1	3	positive regulation of glycogen metabolic process	IGF2
142	GO:0071526	0.0318929	46.9216	0.0322314	1	3	semaphorin-plexin signaling pathway	MET
143	GO:1900274	0.0318929	46.9216	0.0322314	1	3	regulation of phospholipase C activity	ANG
144	GO:1903054	0.0318929	46.9216	0.0322314	1	3	negative regulation of extracellular matrix organization	HSPA8
145	GO:2000058	0.0318929	46.9216	0.0322314	1	3	regulation of protein ubiquitination involved in ubiquitin-dependent protein catabolic process	CLU
146	GO:2000425	0.0318929	46.9216	0.0322314	1	3	regulation of apoptotic cell clearance	ALOX15
147	GO:0018212	0.032028	4.66689	0.698347	3	65	peptidyl-tyrosine modification	MET;IGF2;IGF1R
148	GO:0032268	0.0331327	2.1369	5.26446	10	490	regulation of cellular protein metabolic process	C3;SERPINA1;CLU;CAST;IGF2;IGF1R;IGFBP3;SERPINA5;IGFBP5;ANG
149	GO:0070613	0.0332173	3.54394	1.22479	4	114	regulation of protein processing	C3;SERPINA1;CAST;SERPINA5
150	GO:0002819	0.0334866	7.6208	0.290083	2	27	regulation of adaptive immune response	ALOX15;RSAD2
151	GO:0022612	0.0334866	7.6208	0.290083	2	27	gland morphogenesis	IGF1R;IGFBP5
152	GO:0042327	0.0346205	2.98066	1.82645	5	170	positive regulation of phosphorylation	C3;IGF2;IGF1R;ALOX15;IGFBP3
153	GO:0052547	0.0350926	3.47917	1.24628	4	116	regulation of peptidase activity	C3;SERPINA1;CAST;SERPINA5
154	GO:0007088	0.0358186	7.32615	0.300826	2	28	regulation of mitotic nuclear division	IGF2;IGF1R
155	GO:0010605	0.0369556	2.17674	4.60909	9	429	negative regulation of macromolecule metabolic process	C3;SERPINA1;CAST;HSPA8;IGF1R;IGFBP3;SERPINA5;IGFBP5;ANG
156	GO:0061061	0.0370288	3.41667	1.26777	4	118	muscle structure development	IGF2;IGFBP3;IGFBP5;SDC1
157	GO:0009892	0.0382908	2.07898	5.39339	10	502	negative regulation of metabolic process	C3;SERPINA1;CAST;HSPA8;IGF1R;IGFBP3;ANXA2;SERPINA5;IGFBP5;ANG
158	GO:0030162	0.0385191	2.88986	1.88017	5	175	regulation of proteolysis	C3;SERPINA1;CLU;CAST;SERPINA5
159	GO:0044092	0.0414381	2.54992	2.56777	6	239	negative regulation of molecular function	C3;SERPINA1;CAST;IGF1R;ANXA2;SERPINA5
160	GO:0051130	0.0418263	2.82098	1.92314	5	179	positive regulation of cellular component organization	IGF2;IGF1R;ALOX15;ANXA2;ARFIP2
161	GO:0002724	0.0423005	31.2745	0.0429752	1	4	regulation of T cell cytokine production	RSAD2
162	GO:0002726	0.0423005	31.2745	0.0429752	1	4	positive regulation of T cell cytokine production	RSAD2
163	GO:0002820	0.0423005	31.2745	0.0429752	1	4	negative regulation of adaptive immune response	ALOX15
164	GO:0002828	0.0423005	31.2745	0.0429752	1	4	regulation of type 2 immune response	RSAD2
165	GO:0006646	0.0423005	31.2745	0.0429752	1	4	phosphatidylethanolamine biosynthetic process	ALOX15
166	GO:0006656	0.0423005	31.2745	0.0429752	1	4	phosphatidylcholine biosynthetic process	PEMT
167	GO:0030238	0.0423005	31.2745	0.0429752	1	4	male sex determination	IGF1R
168	GO:0032462	0.0423005	31.2745	0.0429752	1	4	regulation of protein homooligomerization	CLU
169	GO:0046337	0.0423005	31.2745	0.0429752	1	4	phosphatidylethanolamine metabolic process	ALOX15
170	GO:0046339	0.0423005	31.2745	0.0429752	1	4	diacylglycerol metabolic process	ANG
171	GO:0046365	0.0423005	31.2745	0.0429752	1	4	monosaccharide catabolic process	GALE
172	GO:0051085	0.0423005	31.2745	0.0429752	1	4	chaperone mediated protein folding requiring cofactor	HSPA8
173	GO:0031324	0.0424635	2.11585	4.72727	9	440	negative regulation of cellular metabolic process	C3;SERPINA1;CAST;HSPA8;IGF1R;IGFBP3;SERPINA5;IGFBP5;ANG
174	GO:0006639	0.0431759	6.56414	0.333058	2	31	acylglycerol metabolic process	C3;ANG
175	GO:0030838	0.0431759	6.56414	0.333058	2	31	positive regulation of actin filament polymerization	ALOX15;ARFIP2
176	GO:0045931	0.0431759	6.56414	0.333058	2	31	positive regulation of mitotic cell cycle	IGF2;IGF1R
177	GO:0006520	0.0453856	3.18716	1.35372	4	126	cellular amino acid metabolic process	GATM;MARS;CDO1;NARS
178	GO:0006638	0.0457438	6.344	0.343802	2	32	neutral lipid metabolic process	C3;ANG
179	GO:0016477	0.0458733	2.48263	2.63223	6	245	cell migration	MET;IGF1R;IGFBP3;IGFBP5;S100A2;SDC1
180	GO:0051246	0.0486413	1.98413	5.61901	10	523	regulation of protein metabolic process	C3;SERPINA1;CLU;CAST;IGF2;IGF1R;IGFBP3;SERPINA5;IGFBP5;ANG
181	GO:0043408	0.0487724	3.10867	1.38595	4	129	regulation of MAPK cascade	IGF2;IGF1R;ALOX15;IGFBP3

## Sheet: CC_HP vs LP
Supplementary Table S8. List of significant GO terms assignment for DEGs in bovine mammary tissues between high and low milk protein percentage at peak lactation (HP vs LP)
NO.	GOCCID	Pvalue	OddsRatio	ExpCount	Count	Size	Term	Symbols
1	GO:0005811	0.000955275	18.5307	0.200377	3	19	lipid particle	ALOX15;ANXA2;RSAD2
2	GO:0005615	0.00489893	2.93779	3.92316	10	372	extracellular space	C3;SERPINA1;CLU;IGF2;HSPA8;IGFBP3;ANXA2;SERPINA5;IGFBP5;ANG
3	GO:0009897	0.00620135	8.9554	0.379661	3	36	external side of plasma membrane	ITGB6;SERPINA5;SDC1
4	GO:0005605	0.0105461	Inf	0.0105461	1	1	basal lamina	ANG
5	GO:0032311	0.0105461	Inf	0.0105461	1	1	angiogenin-PRI complex	ANG
6	GO:0034457	0.0105461	Inf	0.0105461	1	1	Mpp10 complex	IMP4
7	GO:0036024	0.0105461	Inf	0.0105461	1	1	protein C inhibitor-TMPRSS7 complex	SERPINA5
8	GO:0036025	0.0105461	Inf	0.0105461	1	1	protein C inhibitor-TMPRSS11E complex	SERPINA5
9	GO:0036026	0.0105461	Inf	0.0105461	1	1	protein C inhibitor-PLAT complex	SERPINA5
10	GO:0036027	0.0105461	Inf	0.0105461	1	1	protein C inhibitor-PLAU complex	SERPINA5
11	GO:0036028	0.0105461	Inf	0.0105461	1	1	protein C inhibitor-thrombin complex	SERPINA5
12	GO:0036029	0.0105461	Inf	0.0105461	1	1	protein C inhibitor-KLK3 complex	SERPINA5
13	GO:0036030	0.0105461	Inf	0.0105461	1	1	protein C inhibitor-plasma kallikrein complex	SERPINA5
14	GO:0043218	0.0105461	Inf	0.0105461	1	1	compact myelin	ANXA2
15	GO:0043220	0.0105461	Inf	0.0105461	1	1	Schmidt-Lanterman incisure	ANXA2
16	GO:0097179	0.0105461	Inf	0.0105461	1	1	protease inhibitor complex	SERPINA5
17	GO:0097180	0.0105461	Inf	0.0105461	1	1	serine protease inhibitor complex	SERPINA5
18	GO:0097181	0.0105461	Inf	0.0105461	1	1	protein C inhibitor-coagulation factor V complex	SERPINA5
19	GO:0097182	0.0105461	Inf	0.0105461	1	1	protein C inhibitor-coagulation factor Xa complex	SERPINA5
20	GO:0097183	0.0105461	Inf	0.0105461	1	1	protein C inhibitor-coagulation factor XI complex	SERPINA5
21	GO:0005882	0.011529	7.02426	0.474576	3	45	intermediate filament	DES;KRT8;KRT7
22	GO:0098552	0.011529	7.02426	0.474576	3	45	side of membrane	ITGB6;SERPINA5;SDC1
23	GO:0005604	0.0119245	13.8624	0.168738	2	16	basement membrane	ANXA2;ANG
24	GO:0016459	0.0119245	13.8624	0.168738	2	16	myosin complex	MYO10;MYH2
25	GO:0045095	0.0134238	12.9358	0.179284	2	17	keratin filament	KRT8;KRT7
26	GO:0005912	0.013739	3.83401	1.43427	5	136	adherens junction	DES;HSPA8;SDC1;CNN1;CSRP1
27	GO:0070161	0.0172324	3.6077	1.51864	5	144	anchoring junction	DES;HSPA8;SDC1;CNN1;CSRP1
28	GO:0045111	0.0188565	5.77469	0.569492	3	54	intermediate filament cytoskeleton	DES;KRT8;KRT7
29	GO:0035749	0.020983	95.5091	0.0210923	1	2	myelin sheath adaxonal region	ANXA2
30	GO:0031967	0.022135	2.28738	4.9145	10	466	organelle envelope	CLU;PEMT;GATM;SLC25A22;RSAD2;MRPL15;ROGDI;LETM1;SFXN2;LRRC59
31	GO:0031975	0.022135	2.28738	4.9145	10	466	envelope	CLU;PEMT;GATM;SLC25A22;RSAD2;MRPL15;ROGDI;LETM1;SFXN2;LRRC59
32	GO:0043230	0.0255591	1.98631	8.10998	14	769	extracellular organelle	SERPINA1;DES;IGF2;HSPA8;IGFBP3;ITGB6;ANXA2;SERPINA5;GATM;PMM2;GALE;SDC1;KRT7;CSRP1
33	GO:0065010	0.0255591	1.98631	8.10998	14	769	extracellular membrane-bounded organelle	SERPINA1;DES;IGF2;HSPA8;IGFBP3;ITGB6;ANXA2;SERPINA5;GATM;PMM2;GALE;SDC1;KRT7;CSRP1
34	GO:0070062	0.0255591	1.98631	8.10998	14	769	extracellular vesicular exosome	SERPINA1;DES;IGF2;HSPA8;IGFBP3;ITGB6;ANXA2;SERPINA5;GATM;PMM2;GALE;SDC1;KRT7;CSRP1
35	GO:1903561	0.0255591	1.98631	8.10998	14	769	extracellular vesicle	SERPINA1;DES;IGF2;HSPA8;IGFBP3;ITGB6;ANXA2;SERPINA5;GATM;PMM2;GALE;SDC1;KRT7;CSRP1
36	GO:0044421	0.0284324	1.83712	11.548	18	1095	extracellular region part	C3;SERPINA1;CLU;DES;IGF2;HSPA8;IGFBP3;ITGB6;ANXA2;SERPINA5;IGFBP5;GATM;PMM2;GALE;SDC1;KRT7;CSRP1;ANG
37	GO:0031094	0.0313118	47.7455	0.0316384	1	3	platelet dense tubular network	SERPINA5
38	GO:0032433	0.0313118	47.7455	0.0316384	1	3	filopodium tip	MYO10
39	GO:0044420	0.0323973	7.74667	0.284746	2	27	extracellular matrix component	ANXA2;ANG
40	GO:0005576	0.0340294	1.74379	14.406	21	1366	extracellular region	C3;SERPINA1;CLU;DES;IGF2;HSPA8;IGFBP3;SPADH1;ITGB6;ANXA2;BDA20;SERPINA5;IGFBP5;GATM;DHRS11;PMM2;GALE;SDC1;KRT7;CSRP1;ANG
41	GO:0005925	0.036029	3.43746	1.25499	4	119	focal adhesion	HSPA8;SDC1;CNN1;CSRP1
42	GO:0042383	0.0369766	7.1701	0.305838	2	29	sarcolemma	DES;ANXA2
43	GO:0005924	0.0369866	3.40716	1.26554	4	120	cell-substrate adherens junction	HSPA8;SDC1;CNN1;CSRP1
44	GO:0030055	0.0379588	3.37738	1.27608	4	121	cell-substrate junction	HSPA8;SDC1;CNN1;CSRP1
45	GO:0031090	0.0390707	1.77686	11.0945	17	1052	organelle membrane	CLU;PAM;ANXA2;SERPINA5;FUT6;PEMT;GATM;SLC25A22;RSAD2;TMX1;MRPL15;LETM1;HEPACAM2;SFXN2;LPCAT3;LRRC59;EMC6
46	GO:0000974	0.0415335	31.8242	0.0421846	1	4	Prp19 complex	HSPA8
47	GO:0030686	0.0415335	31.8242	0.0421846	1	4	90S preribosome	IMP4
48	GO:0031091	0.0415335	31.8242	0.0421846	1	4	platelet alpha granule	SERPINA5
49	GO:0031527	0.0415335	31.8242	0.0421846	1	4	filopodium membrane	MYO10
50	GO:0034366	0.0415335	31.8242	0.0421846	1	4	spherical high-density lipoprotein particle	CLU
51	GO:0031966	0.0435438	2.19362	3.99699	8	379	mitochondrial membrane	CLU;PEMT;GATM;SLC25A22;RSAD2;MRPL15;LETM1;SFXN2
52	GO:0019897	0.0468233	6.24014	0.348023	2	33	extrinsic component of plasma membrane	ALOX15;ANXA2
53	GO:0031988	0.0475191	1.74668	10.4934	16	995	membrane-bounded vesicle	SERPINA1;CLU;DES;PAM;IGF2;HSPA8;IGFBP3;ITGB6;ANXA2;SERPINA5;GATM;PMM2;GALE;SDC1;KRT7;CSRP1

## Sheet: MF_HP vs LP
Supplementary Table S8. List of significant GO terms assignment for DEGs in bovine mammary tissues between high and low milk protein percentage at peak lactation (HP vs LP)
NO.	GOMFID	Pvalue	OddsRatio	ExpCount	Count	Size	Term	Symbols
1	GO:0031994	3.06689e-05	88.3878	0.0711354	3	6	insulin-like growth factor I binding	IGF1R;IGFBP3;IGFBP5
2	GO:0005520	0.000242607	33.1071	0.130415	3	11	insulin-like growth factor binding	IGF1R;IGFBP3;IGFBP5
3	GO:0001968	0.00134772	57.7467	0.0592795	2	5	fibronectin binding	IGFBP3;IGFBP5
4	GO:0004714	0.00134772	57.7467	0.0592795	2	5	transmembrane receptor protein tyrosine kinase activity	MET;IGF1R
5	GO:0031995	0.00134772	57.7467	0.0592795	2	5	insulin-like growth factor II binding	IGFBP3;IGFBP5
6	GO:0001948	0.00179839	14.6803	0.248974	3	21	glycoprotein binding	SERPINA1;ANXA2;SDC1
7	GO:0005158	0.00200624	43.3	0.0711354	2	6	insulin receptor binding	IGF2;IGF1R
8	GO:1901981	0.002355	13.2061	0.272686	3	23	phosphatidylinositol phosphate binding	MYO10;ALOX15;ANXA2
9	GO:0019199	0.00470641	24.7257	0.106703	2	9	transmembrane receptor protein kinase activity	MET;IGF1R
10	GO:0019838	0.00509256	9.76644	0.355677	3	30	growth factor binding	IGF1R;IGFBP3;IGFBP5
11	GO:0016702	0.00583853	21.63	0.118559	2	10	oxidoreductase activity, acting on single donors with incorporation of molecular oxygen, incorporation of two atoms of oxygen	ALOX15;CDO1
12	GO:0004866	0.00698061	5.83743	0.770634	4	65	endopeptidase inhibitor activity	C3;SERPINA1;CAST;SERPINA5
13	GO:0005546	0.00708207	19.2222	0.130415	2	11	phosphatidylinositol-4,5-bisphosphate binding	ALOX15;ANXA2
14	GO:0016701	0.00708207	19.2222	0.130415	2	11	oxidoreductase activity, acting on single donors with incorporation of molecular oxygen	ALOX15;CDO1
15	GO:0061135	0.00736668	5.74194	0.78249	4	66	endopeptidase regulator activity	C3;SERPINA1;CAST;SERPINA5
16	GO:0030414	0.00818071	5.5599	0.806202	4	68	peptidase inhibitor activity	C3;SERPINA1;CAST;SERPINA5
17	GO:0004857	0.00956916	4.24328	1.31601	5	111	enzyme inhibitor activity	C3;SERPINA1;CAST;ANXA2;SERPINA5
18	GO:0004713	0.00989266	15.72	0.154127	2	13	protein tyrosine kinase activity	MET;IGF1R
19	GO:1902936	0.00989266	15.72	0.154127	2	13	phosphatidylinositol bisphosphate binding	ALOX15;ANXA2
20	GO:0061134	0.0114901	5.00352	0.889193	4	75	peptidase regulator activity	C3;SERPINA1;CAST;SERPINA5
21	GO:0000773	0.0118559	Inf	0.0118559	1	1	phosphatidyl-N-methylethanolamine N-methyltransferase activity	PEMT
22	GO:0003974	0.0118559	Inf	0.0118559	1	1	UDP-N-acetylglucosamine 4-epimerase activity	GALE
23	GO:0003978	0.0118559	Inf	0.0118559	1	1	UDP-glucose 4-epimerase activity	GALE
24	GO:0004052	0.0118559	Inf	0.0118559	1	1	arachidonate 12-lipoxygenase activity	ALOX15
25	GO:0004504	0.0118559	Inf	0.0118559	1	1	peptidylglycine monooxygenase activity	PAM
26	GO:0004598	0.0118559	Inf	0.0118559	1	1	peptidylamidoglycolate lyase activity	PAM
27	GO:0004608	0.0118559	Inf	0.0118559	1	1	phosphatidylethanolamine N-methyltransferase activity	PEMT
28	GO:0004615	0.0118559	Inf	0.0118559	1	1	phosphomannomutase activity	PMM2
29	GO:0004816	0.0118559	Inf	0.0118559	1	1	asparagine-tRNA ligase activity	NARS
30	GO:0005010	0.0118559	Inf	0.0118559	1	1	insulin-like growth factor-activated receptor activity	IGF1R
31	GO:0015067	0.0118559	Inf	0.0118559	1	1	amidinotransferase activity	GATM
32	GO:0015068	0.0118559	Inf	0.0118559	1	1	glycine amidinotransferase activity	GATM
33	GO:0017060	0.0118559	Inf	0.0118559	1	1	3-galactosyl-N-acetylglucosaminide 4-alpha-L-fucosyltransferase activity	FUT6
34	GO:0017172	0.0118559	Inf	0.0118559	1	1	cysteine dioxygenase activity	CDO1
35	GO:0031714	0.0118559	Inf	0.0118559	1	1	C5a anaphylatoxin chemotactic receptor binding	C3
36	GO:0031715	0.0118559	Inf	0.0118559	1	1	C5L2 anaphylatoxin chemotactic receptor binding	C3
37	GO:0047184	0.0118559	Inf	0.0118559	1	1	1-acylglycerophosphocholine O-acyltransferase activity	LPCAT3
38	GO:0050473	0.0118559	Inf	0.0118559	1	1	arachidonate 15-lipoxygenase activity	ALOX15
39	GO:0051787	0.0118559	Inf	0.0118559	1	1	misfolded protein binding	CLU
40	GO:0060002	0.0118559	Inf	0.0118559	1	1	plus-end directed microfilament motor activity	MYO10
41	GO:0080101	0.0118559	Inf	0.0118559	1	1	phosphatidyl-N-dimethylethanolamine N-methyltransferase activity	PEMT
42	GO:0003779	0.0122759	3.97383	1.399	5	118	actin binding	MYO10;TAGLN;CNN1;ANG;MYH2
43	GO:0008092	0.0125707	3.08568	2.54902	7	215	cytoskeletal protein binding	DES;MYO10;ANXA2;TAGLN;CNN1;ANG;MYH2
44	GO:0035091	0.0138951	6.57245	0.509804	3	43	phosphatidylinositol binding	MYO10;ALOX15;ANXA2
45	GO:0005543	0.0143175	4.66886	0.948472	4	80	phospholipid binding	MYO10;ALOX15;ANXA2;SERPINA5
46	GO:0031406	0.0157146	6.25656	0.533516	3	45	carboxylic acid binding	PAM;ANXA2;SERPINA5
47	GO:0043177	0.0157146	6.25656	0.533516	3	45	organic acid binding	PAM;ANXA2;SERPINA5
48	GO:0030234	0.0169472	2.89502	2.70315	7	228	enzyme regulator activity	C3;SERPINA1;CAST;IGF2;IGFBP3;ANXA2;SERPINA5
49	GO:0004812	0.0207273	10.1576	0.225262	2	19	aminoacyl-tRNA ligase activity	MARS;NARS
50	GO:0016875	0.0207273	10.1576	0.225262	2	19	ligase activity, forming carbon-oxygen bonds	MARS;NARS
51	GO:0016876	0.0207273	10.1576	0.225262	2	19	ligase activity, forming aminoacyl-tRNA and related compounds	MARS;NARS
52	GO:0005516	0.0219469	5.46684	0.604651	3	51	calmodulin binding	MYO10;CNN1;MYH2
53	GO:0000146	0.0235739	84.9608	0.0237118	1	2	microfilament motor activity	MYO10
54	GO:0004825	0.0235739	84.9608	0.0237118	1	2	methionine-tRNA ligase activity	MARS
55	GO:0005547	0.0235739	84.9608	0.0237118	1	2	phosphatidylinositol-3,4,5-trisphosphate binding	MYO10
56	GO:0005549	0.0235739	84.9608	0.0237118	1	2	odorant binding	BDA20
57	GO:0008160	0.0235739	84.9608	0.0237118	1	2	protein tyrosine phosphatase activator activity	IGFBP3
58	GO:0016715	0.0235739	84.9608	0.0237118	1	2	oxidoreductase activity, acting on paired donors, with incorporation or reduction of molecular oxygen, reduced ascorbate as one donor, and incorporation of one atom of oxygen	PAM
59	GO:0030546	0.0235739	84.9608	0.0237118	1	2	receptor activator activity	IGF2
60	GO:0032190	0.0235739	84.9608	0.0237118	1	2	acrosin binding	SERPINA5
61	GO:0042134	0.0235739	84.9608	0.0237118	1	2	rRNA primary transcript binding	IMP4
62	GO:0032403	0.0236841	2.94187	2.25262	6	190	protein complex binding	IGF2;HSPA8;IGF1R;MYO10;ITGB6;TAGLN
63	GO:0002020	0.0297582	8.21524	0.272686	2	23	protease binding	SERPINA1;SERPINA5
64	GO:0001972	0.0351556	42.4706	0.0355677	1	3	retinoic acid binding	SERPINA5
65	GO:0004719	0.0351556	42.4706	0.0355677	1	3	protein-L-isoaspartate (D-aspartate) O-methyltransferase activity	PCMTD2
66	GO:0016842	0.0351556	42.4706	0.0355677	1	3	amidine-lyase activity	PAM
67	GO:0019211	0.0351556	42.4706	0.0355677	1	3	phosphatase activator activity	IGFBP3
68	GO:0043559	0.0351556	42.4706	0.0355677	1	3	insulin binding	IGF1R
69	GO:0043560	0.0351556	42.4706	0.0355677	1	3	insulin receptor substrate binding	IGF1R
70	GO:0072542	0.0351556	42.4706	0.0355677	1	3	protein phosphatase activator activity	IGFBP3
71	GO:0005507	0.0373768	7.18333	0.308254	2	26	copper ion binding	PAM;ANG
72	GO:0003774	0.0428266	6.62769	0.331965	2	28	motor activity	MYO10;MYH2
73	GO:0051213	0.0428266	6.62769	0.331965	2	28	dioxygenase activity	ALOX15;CDO1
74	GO:0004859	0.0466025	28.3072	0.0474236	1	4	phospholipase inhibitor activity	ANXA2
75	GO:0010340	0.0466025	28.3072	0.0474236	1	4	carboxyl-O-methyltransferase activity	PCMTD2
76	GO:0019834	0.0466025	28.3072	0.0474236	1	4	phospholipase A2 inhibitor activity	ANXA2
77	GO:0023023	0.0466025	28.3072	0.0474236	1	4	MHC protein complex binding	HSPA8
78	GO:0023026	0.0466025	28.3072	0.0474236	1	4	MHC class II protein complex binding	HSPA8
79	GO:0030515	0.0466025	28.3072	0.0474236	1	4	snoRNA binding	IMP4
80	GO:0030545	0.0466025	28.3072	0.0474236	1	4	receptor regulator activity	IGF2
81	GO:0031210	0.0466025	28.3072	0.0474236	1	4	phosphatidylcholine binding	SERPINA5
82	GO:0044548	0.0466025	28.3072	0.0474236	1	4	S100 protein binding	ANXA2
83	GO:0051998	0.0466025	28.3072	0.0474236	1	4	protein carboxyl O-methyltransferase activity	PCMTD2
84	GO:0008289	0.0483785	2.70498	2.00365	5	169	lipid binding	FABP4;MYO10;ALOX15;ANXA2;SERPINA5
