# Supplementary material for: RNA-Seq reveals 10 novel promising candidate genes affecting milk protein concentration in the Chinese Holstein population
Source: Sci Rep. 2016 Jun 2;6:26813. doi: 10.1038/srep26813 (PMC4890585; doi:10.1038/srep26813)
Supplement: Supplementary Dataset 6 [file srep26813-s7.xls]

## Sheet: BP_HD vs LD
Supplementary Table S9. List of significant GO terms assignment for DEGs in bovine mammary tissues between high and low milk protein percentage during the non-lactating period (HD vs LD)
NO.	GOBPID	Pvalue	OddsRatio	ExpCount	Count	Size	Term	Symbols
1	GO:0048285	1.37e-19	11.5748	4.15868	31	148	organelle fission	CDK1;CCNA2;CCNB2;DYNLT1;CCNB1;AURKB;BIRC5;AURKA;SPC25;CCNF;KIF22;UBE2C;TPX2;CDC25C;PTTG1;FAM83D;SPC24;SKA3;MAPRE2;MIS18A;RBBP8;CENPN;RAD51;SPDL1;PSMG2;MTFR2;ASPM;PLK1;MASTL;NUSAP1;CKS2
2	GO:0000280	1.49e-19	12.1592	3.84959	30	137	nuclear division	CDK1;CCNA2;CCNB2;DYNLT1;CCNB1;AURKB;BIRC5;AURKA;SPC25;CCNF;KIF22;UBE2C;TPX2;CDC25C;PTTG1;FAM83D;SPC24;SKA3;MAPRE2;MIS18A;RBBP8;CENPN;RAD51;SPDL1;PSMG2;ASPM;PLK1;MASTL;NUSAP1;CKS2
3	GO:0007067	1.71e-19	13.5993	3.2595	28	116	mitotic nuclear division	CDK1;CCNA2;CCNB2;DYNLT1;CCNB1;AURKB;BIRC5;AURKA;SPC25;CCNF;KIF22;UBE2C;TPX2;CDC25C;PTTG1;FAM83D;SPC24;SKA3;MAPRE2;MIS18A;RBBP8;CENPN;SPDL1;PSMG2;ASPM;PLK1;MASTL;NUSAP1
4	GO:0022402	8.3e-19	8.17563	7.05289	38	251	cell cycle process	CDK1;CCNA2;CCNB2;DYNLT1;CCNB1;AURKB;BIRC5;AURKA;SPC25;CCNF;KIF22;UBE2C;TPX2;CDC25C;PTTG1;FAM83D;SPC24;SKA3;MAPRE2;MIS18A;RBBP8;RHOC;CENPN;RHNO1;PLK4;SPDL1;HEPACAM;KIF20A;PSMG2;ASPM;SMARCB1;PLK1;MASTL;HDAC8;NUSAP1;CKS2;RHOU;E2F8
5	GO:1903047	5.77e-18	9.91653	4.69256	31	167	mitotic cell cycle process	CDK1;CCNA2;CCNB2;DYNLT1;CCNB1;AURKB;BIRC5;AURKA;SPC25;CCNF;KIF22;UBE2C;TPX2;CDC25C;PTTG1;FAM83D;SPC24;SKA3;MAPRE2;MIS18A;RBBP8;CENPN;SPDL1;KIF20A;PSMG2;ASPM;SMARCB1;PLK1;MASTL;NUSAP1;RHOU
6	GO:0000278	1.94e-17	9.03027	5.25455	32	187	mitotic cell cycle	CDK1;CCNA2;CCNB2;DYNLT1;CCNB1;AURKB;BIRC5;AURKA;SPC25;CCNF;KIF22;UBE2C;TPX2;CDC25C;PTTG1;FAM83D;SPC24;SKA3;MAPRE2;MIS18A;RBBP8;CENPN;SPDL1;KIF20A;PSMG2;ASPM;SMARCB1;PLK1;MASTL;NUSAP1;RHOU;E2F8
7	GO:0007049	2.06e-16	5.99154	10.6777	43	380	cell cycle	CDK1;CCNA2;CCNB2;DYNLT1;CCNB1;AURKB;BIRC5;AURKA;SPC25;CCNF;KIF22;UBE2C;TPX2;CDC25C;PTTG1;FAM83D;SPC24;SKA3;MAPRE2;MIS18A;RBBP8;RHOC;CENPN;RHNO1;PLK4;RAD51;SPDL1;CKAP2;HEPACAM;KIF20A;UHRF1;PSMG2;ASPM;SMARCB1;PLK1;MASTL;HDAC8;KIAA0101;NUSAP1;MND1;CKS2;RHOU;E2F8
8	GO:0051301	3.63e-15	7.88459	5.42314	30	193	cell division	CDK1;CCNA2;CCNB2;DYNLT1;CCNB1;AURKB;BIRC5;AURKA;SPC25;CCNF;UBE2C;TPX2;CDC25C;PTTG1;FAM83D;SPC24;SKA3;MAPRE2;MIS18A;RBBP8;RHOC;SPDL1;KIF20A;PSMG2;ASPM;PLK1;MASTL;NUSAP1;CKS2;E2F8
9	GO:0007059	1.59e-10	13.0512	1.54545	14	55	chromosome segregation	CCNB1;BIRC5;SPC25;KIF22;PTTG1;SKA3;MIS18A;FAM96A;CENPN;SPDL1;PSMG2;PLK1;HDAC8;NUSAP1
10	GO:1902589	2.59e-09	3.48007	15.7355	41	560	single-organism organelle organization	CDK1;MYOC;CCNA2;CCNB2;DYNLT1;CCNB1;AURKB;BIRC5;AURKA;SPC25;CCNF;KIF22;UBE2C;TPX2;CDC25C;PTTG1;FAM83D;SPC24;SKA3;MAPRE2;MIS18A;RBBP8;CENPN;PLK4;SPDL1;KIF20A;UHRF1;LOXL2;PSMG2;ASPM;SMARCB1;PLK1;MASTL;HMGB2;HDAC8;KIAA0101;BRMS1;NUSAP1;STMN1;CKS2;RHOU
11	GO:0000226	6.1e-09	7.70667	2.69752	16	96	microtubule cytoskeleton organization	DYNLT1;CCNB1;AURKB;BIRC5;AURKA;SPC25;CCNF;SKA3;PLK4;SPDL1;KIF20A;ASPM;PLK1;KIAA0101;NUSAP1;STMN1
12	GO:0031577	1.82e-07	25.4713	0.477686	7	17	spindle checkpoint	CCNB1;AURKB;BIRC5;AURKA;SPDL1;PSMG2;PLK1
13	GO:0044772	2.39e-07	9.32	1.54545	11	55	mitotic cell cycle phase transition	CCNA2;CCNB1;BIRC5;UBE2C;CDC25C;RBBP8;PSMG2;SMARCB1;PLK1;MASTL;RHOU
14	GO:0000075	2.42e-07	10.901	1.23636	10	44	cell cycle checkpoint	CDK1;CCNB1;AURKB;BIRC5;AURKA;RBBP8;RHNO1;SPDL1;PSMG2;PLK1
15	GO:0010564	2.86e-07	6.54948	2.66942	14	95	regulation of cell cycle process	CCNA2;CCNB1;AURKB;BIRC5;AURKA;CCNF;UBE2C;RHNO1;PLK4;PSMG2;PLK1;HDAC8;NUSAP1;E2F8
16	GO:0051726	5.4e-07	4.52409	5.11405	19	182	regulation of cell cycle	CDK1;CCNA2;CCNB2;CCNB1;AURKB;BIRC5;AURKA;CCNF;UBE2C;RHNO1;PLK4;HEPACAM;PSMG2;PLK1;MASTL;HDAC8;KIAA0101;NUSAP1;E2F8
17	GO:0044770	6.08e-07	8.36	1.68595	11	60	cell cycle phase transition	CCNA2;CCNB1;BIRC5;UBE2C;CDC25C;RBBP8;PSMG2;SMARCB1;PLK1;MASTL;RHOU
18	GO:0006996	6.4e-07	2.65746	22.0017	45	783	organelle organization	CDK1;MYOC;CCNA2;CCNB2;DYNLT1;CCNB1;NDUFS4;AURKB;BIRC5;AURKA;SPC25;CCNF;KIF22;UBE2C;TPX2;CDC25C;PTTG1;FAM83D;SPC24;SKA3;MAPRE2;MIS18A;RBBP8;CENPN;PLK4;RAD51;SPDL1;KIF20A;UHRF1;LOXL2;PSMG2;MTFR2;ASPM;SMARCB1;PLK1;MASTL;HMGB2;HDAC8;KIAA0101;HMGB3;BRMS1;NUSAP1;STMN1;CKS2;RHOU
19	GO:0007017	7.76e-07	4.87207	4.24298	17	151	microtubule-based process	DYNLT1;CCNB1;AURKB;BIRC5;AURKA;SPC25;CCNF;KIF22;SKA3;PLK4;SPDL1;KIF20A;ASPM;PLK1;KIAA0101;NUSAP1;STMN1
20	GO:0034502	8.52e-07	59.8092	0.224793	5	8	protein localization to chromosome	CDK1;AURKB;SPDL1;PLK1;HDAC8
21	GO:0051276	1.98e-06	4.10519	5.56364	19	198	chromosome organization	CCNB1;AURKB;AURKA;KIF22;PTTG1;MIS18A;CENPN;RAD51;SPDL1;UHRF1;LOXL2;PSMG2;SMARCB1;PLK1;HMGB2;HDAC8;HMGB3;BRMS1;NUSAP1
22	GO:0000910	3.1e-06	11.2452	0.955372	8	34	cytokinesis	AURKB;BIRC5;AURKA;RHOC;KIF20A;PLK1;NUSAP1;E2F8
23	GO:0006259	4.77e-06	3.56845	7.02479	21	250	DNA metabolic process	CCNB1;KIF22;PTTG1;MIS18A;RNASEH2A;RBBP8;RHNO1;RAD51;PCNA;LOC523427;UHRF1;SMARCB1;HMGB2;KIAA0101;HMGB3;PARPBP;RMI2;NUSAP1;FEN1;MND1;E2F8
24	GO:0000070	1.24e-05	15.4615	0.561983	6	20	mitotic sister chromatid segregation	CCNB1;KIF22;SPDL1;PSMG2;PLK1;NUSAP1
25	GO:0090068	1.67e-05	8.58456	1.18017	8	42	positive regulation of cell cycle process	AURKB;BIRC5;UBE2C;RHNO1;PLK4;PLK1;NUSAP1;E2F8
26	GO:0035404	2.17e-05	Inf	0.0842975	3	3	histone-serine phosphorylation	CCNB1;AURKB;AURKA
27	GO:0000819	2.27e-05	13.5231	0.618182	6	22	sister chromatid segregation	CCNB1;KIF22;SPDL1;PSMG2;PLK1;NUSAP1
28	GO:0030162	2.53e-05	3.81132	4.91736	16	175	regulation of proteolysis	SERPINA1;SERPINA3-1;CCNB1;SERPINA5;LOC404103;PTI;BIRC5;AURKA;UBE2C;PI16;CYCS;FGL2;ITIH4;A2M;PSMG2;PLK1
29	GO:0000086	2.66e-05	19.9109	0.393388	5	14	G2/M transition of mitotic cell cycle	CCNA2;BIRC5;CDC25C;PLK1;MASTL
30	GO:0044839	2.66e-05	19.9109	0.393388	5	14	cell cycle G2/M phase transition	CCNA2;BIRC5;CDC25C;PLK1;MASTL
31	GO:0045861	3.11e-05	4.79813	2.95041	12	105	negative regulation of proteolysis	SERPINA1;SERPINA3-1;CCNB1;SERPINA5;LOC404103;PTI;BIRC5;PI16;ITIH4;A2M;PSMG2;PLK1
32	GO:0045787	3.67e-05	6.46549	1.68595	9	60	positive regulation of cell cycle	CCNB1;AURKB;BIRC5;UBE2C;RHNO1;PLK4;PLK1;NUSAP1;E2F8
33	GO:0007052	3.9e-05	17.916	0.421488	5	15	mitotic spindle organization	CCNB1;AURKB;BIRC5;AURKA;SPC25
34	GO:0010948	4.13e-05	9.06202	0.983471	7	35	negative regulation of cell cycle process	CCNB1;AURKB;AURKA;CCNF;PSMG2;PLK1;E2F8
35	GO:0010955	4.14e-05	4.64516	3.03471	12	108	negative regulation of protein processing	SERPINA1;SERPINA3-1;CCNB1;SERPINA5;LOC404103;PTI;BIRC5;PI16;ITIH4;A2M;PSMG2;PLK1
36	GO:0007051	5.03e-05	11.3806	0.702479	6	25	spindle organization	CCNB1;AURKB;BIRC5;AURKA;SPC25;ASPM
37	GO:0006974	6.13e-05	3.51318	5.28264	16	188	cellular response to DNA damage stimulus	CDK1;KIF22;PTTG1;RNASEH2A;RBBP8;RHNO1;RAD51;PCNA;UHRF1;SMARCB1;PLK1;MASTL;HMGB2;KIAA0101;PARPBP;FEN1
38	GO:0006508	6.9e-05	2.61455	11.6893	26	416	proteolysis	SERPINA1;LTF;RELN;MMP9;SERPINA3-1;CCNB1;CTSS;SERPINA5;LOC404103;PTI;BIRC5;AURKA;CCNF;CFD;UBE2C;PI16;PSMA4;CYCS;FGL2;ITIH4;A2M;UHRF1;PSMG2;SCRN1;PLK1;C1S
39	GO:0070613	7.1e-05	4.36622	3.20331	12	114	regulation of protein processing	SERPINA1;SERPINA3-1;CCNB1;SERPINA5;LOC404103;PTI;BIRC5;PI16;ITIH4;A2M;PSMG2;PLK1
40	GO:0034501	8.51e-05	106.083	0.112397	3	4	protein localization to kinetochore	CDK1;AURKB;SPDL1
41	GO:0071459	8.51e-05	106.083	0.112397	3	4	protein localization to chromosome, centromeric region	CDK1;AURKB;SPDL1
42	GO:0006281	9.65e-05	3.93635	3.82149	13	136	DNA repair	KIF22;PTTG1;RNASEH2A;RBBP8;RHNO1;RAD51;PCNA;UHRF1;SMARCB1;HMGB2;KIAA0101;PARPBP;FEN1
43	GO:0007088	9.98e-05	9.82238	0.786777	6	28	regulation of mitotic nuclear division	CCNB1;BIRC5;UBE2C;PSMG2;PLK1;NUSAP1
44	GO:0045786	0.000103401	4.96568	2.36033	10	84	negative regulation of cell cycle	CDK1;CCNB1;AURKB;AURKA;CCNF;UBE2C;HEPACAM;PSMG2;PLK1;E2F8
45	GO:0050000	0.000109847	23.7273	0.280992	4	10	chromosome localization	CCNB1;BIRC5;KIF22;SPDL1
46	GO:0051303	0.000109847	23.7273	0.280992	4	10	establishment of chromosome localization	CCNB1;BIRC5;KIF22;SPDL1
47	GO:0051782	0.000137778	12.7863	0.533884	5	19	negative regulation of cell division	CCNB1;AURKB;PSMG2;PLK1;E2F8
48	GO:0061640	0.000168864	20.3333	0.309091	4	11	cytoskeleton-dependent cytokinesis	AURKB;KIF20A;PLK1;NUSAP1
49	GO:0031324	0.000175559	2.44928	12.3636	26	440	negative regulation of cellular metabolic process	SERPINA1;TXN;GSTP1;IGFBP3;SERPINA3-1;CCNB1;SERPINA5;AURKB;LOC404103;PTI;BIRC5;PCBP4;UBE2C;PI16;RBBP8;ITIH4;A2M;UHRF1;LOXL2;PSMG2;PLK1;MASTL;HMGB2;PARPBP;BRMS1;E2F8
50	GO:0051302	0.000176756	5.1378	2.05124	9	73	regulation of cell division	CCNB1;AURKB;BIRC5;AURKA;UBE2C;PSMG2;PLK1;NUSAP1;E2F8
51	GO:0031023	0.000179586	11.9313	0.561983	5	20	microtubule organizing center organization	AURKA;CCNF;PLK4;PLK1;KIAA0101
52	GO:0051297	0.000179586	11.9313	0.561983	5	20	centrosome organization	AURKA;CCNF;PLK4;PLK1;KIAA0101
53	GO:0007010	0.000194992	2.92711	7.05289	18	251	cytoskeleton organization	MYOC;DYNLT1;CCNB1;AURKB;BIRC5;AURKA;SPC25;CCNF;SKA3;PLK4;SPDL1;KIF20A;ASPM;PLK1;KIAA0101;NUSAP1;STMN1;RHOU
54	GO:0007091	0.000247795	17.7879	0.33719	4	12	metaphase/anaphase transition of mitotic cell cycle	CCNB1;UBE2C;PSMG2;PLK1
55	GO:0044784	0.000247795	17.7879	0.33719	4	12	metaphase/anaphase transition of cell cycle	CCNB1;UBE2C;PSMG2;PLK1
56	GO:0045840	0.000247795	17.7879	0.33719	4	12	positive regulation of mitotic nuclear division	BIRC5;UBE2C;PLK1;NUSAP1
57	GO:0055117	0.000247795	17.7879	0.33719	4	12	regulation of cardiac muscle contraction	KCNJ2;PDE5A;ADRA1A;STC1
58	GO:0000079	0.00029152	10.5231	0.618182	5	22	regulation of cyclin-dependent protein serine/threonine kinase activity	CCNA2;CCNB2;CCNB1;UBE2C;PLK1
59	GO:0051983	0.00029152	10.5231	0.618182	5	22	regulation of chromosome segregation	CCNB1;UBE2C;PSMG2;PLK1;HDAC8
60	GO:0010605	0.000296934	2.3972	12.0545	25	429	negative regulation of macromolecule metabolic process	SERPINA1;TXN;GSTP1;IGFBP3;SERPINA3-1;CCNB1;SERPINA5;AURKB;LOC404103;PTI;BIRC5;PCBP4;UBE2C;PI16;RBBP8;ITIH4;A2M;UHRF1;LOXL2;PSMG2;PLK1;HMGB2;PARPBP;BRMS1;E2F8
61	GO:0070507	0.000309989	7.70769	0.955372	6	34	regulation of microtubule cytoskeleton organization	CCNB1;AURKA;CCNF;SKA3;PLK4;STMN1
62	GO:0052547	0.000363815	3.8544	3.2595	11	116	regulation of peptidase activity	SERPINA1;SERPINA3-1;SERPINA5;LOC404103;PTI;BIRC5;PI16;CYCS;FGL2;ITIH4;A2M
63	GO:0051783	0.000365585	7.44032	0.983471	6	35	regulation of nuclear division	CCNB1;BIRC5;UBE2C;PSMG2;PLK1;NUSAP1
64	GO:0016043	0.000378545	1.88061	35.7983	54	1274	cellular component organization	CDK1;MYOC;CCNA2;CCNB2;KCNJ2;IGFBP3;DYNLT1;CCNB1;NDUFS4;CTSS;STC1;AURKB;BIRC5;AURKA;SPC25;CCNF;KIF22;UBE2C;PI16;TPX2;CDC25C;PTTG1;FAM83D;SPC24;SKA3;MAPRE2;MIS18A;RBBP8;RHOC;CENPN;PLK4;RAD51;SRP19;SPDL1;KIF20A;UHRF1;LOXL2;PSMG2;MTFR2;ASPM;SMARCB1;PLK1;MASTL;HMGB2;HDAC8;KIAA0101;HMGB3;RAB15;SDC2;BRMS1;NUSAP1;STMN1;CKS2;RHOU
65	GO:0040001	0.000407967	35.3459	0.168595	3	6	establishment of mitotic spindle localization	DYNLT1;SPDL1;NUSAP1
66	GO:0051293	0.000407967	35.3459	0.168595	3	6	establishment of spindle localization	DYNLT1;SPDL1;NUSAP1
67	GO:0032268	0.000408786	2.26895	13.7686	27	490	regulation of cellular protein metabolic process	SERPINA1;LTF;TXN;CCNA2;CCNB2;GSTP1;PDE5A;IGFBP3;SERPINA3-1;CCNB1;NDUFS4;SERPINA5;LOC404103;PTI;BIRC5;AURKA;UBE2C;PI16;CYCS;FGL2;ITIH4;A2M;UHRF1;PSMG2;PLK1;BRMS1;CKS2
68	GO:0031145	0.000479593	14.2242	0.393388	4	14	anaphase-promoting complex-dependent proteasomal ubiquitin-dependent protein catabolic process	CCNB1;UBE2C;PSMG2;PLK1
69	GO:0010466	0.000515988	4.37386	2.36033	9	84	negative regulation of peptidase activity	SERPINA1;SERPINA3-1;SERPINA5;LOC404103;PTI;BIRC5;PI16;ITIH4;A2M
70	GO:0030071	0.000639822	12.9284	0.421488	4	15	regulation of mitotic metaphase/anaphase transition	CCNB1;UBE2C;PSMG2;PLK1
71	GO:1902099	0.000639822	12.9284	0.421488	4	15	regulation of metaphase/anaphase transition of cell cycle	CCNB1;UBE2C;PSMG2;PLK1
72	GO:0006310	0.000696572	5.37671	1.51736	7	54	DNA recombination	RBBP8;RHNO1;RAD51;HMGB2;HMGB3;PARPBP;MND1
73	GO:0007080	0.000699275	26.5038	0.196694	3	7	mitotic metaphase plate congression	CCNB1;KIF22;SPDL1
74	GO:0031572	0.000699275	26.5038	0.196694	3	7	G2 DNA damage checkpoint	CDK1;RBBP8;PLK1
75	GO:0051310	0.000699275	26.5038	0.196694	3	7	metaphase plate congression	CCNB1;KIF22;SPDL1
76	GO:0032886	0.000770358	6.33937	1.12397	6	40	regulation of microtubule-based process	CCNB1;AURKA;CCNF;SKA3;PLK4;STMN1
77	GO:0007096	0.00078392	Inf	0.0561983	2	2	regulation of exit from mitosis	BIRC5;UBE2C
78	GO:0031536	0.00078392	Inf	0.0561983	2	2	positive regulation of exit from mitosis	BIRC5;UBE2C
79	GO:0060282	0.00078392	Inf	0.0561983	2	2	positive regulation of oocyte development	PDE5A;AURKA
80	GO:0016568	0.000791003	3.48055	3.5686	11	127	chromatin modification	CCNB1;AURKB;AURKA;MIS18A;UHRF1;LOXL2;SMARCB1;HMGB2;HDAC8;HMGB3;BRMS1
81	GO:0006942	0.000834628	11.8485	0.449587	4	16	regulation of striated muscle contraction	KCNJ2;PDE5A;ADRA1A;STC1
82	GO:0010965	0.000834628	11.8485	0.449587	4	16	regulation of mitotic sister chromatid separation	CCNB1;UBE2C;PSMG2;PLK1
83	GO:0033045	0.000834628	11.8485	0.449587	4	16	regulation of sister chromatid segregation	CCNB1;UBE2C;PSMG2;PLK1
84	GO:0033047	0.000834628	11.8485	0.449587	4	16	regulation of mitotic sister chromatid segregation	CCNB1;UBE2C;PSMG2;PLK1
85	GO:0051785	0.000834628	11.8485	0.449587	4	16	positive regulation of nuclear division	BIRC5;UBE2C;PLK1;NUSAP1
86	GO:0065009	0.000859644	2.09431	15.9603	29	568	regulation of molecular function	SERPINA1;LTF;TXN;CCNA2;CCNB2;GSTP1;PDE5A;IGFBP3;SERPINA3-1;CCNB1;SERPINA5;LOC404103;PTI;BIRC5;AURKA;UBE2C;PI16;CYCS;FGL2;ITIH4;A2M;PCNA;SMARCB1;PLK1;RCAN1;MASTL;HMGB2;BRMS1;CKS2
87	GO:0016485	0.000879297	3.22604	4.18678	12	149	protein processing	SERPINA1;SERPINA3-1;CCNB1;SERPINA5;LOC404103;PTI;BIRC5;PI16;ITIH4;A2M;PSMG2;PLK1
88	GO:0032269	0.000916995	2.79174	6.04132	15	215	negative regulation of cellular protein metabolic process	SERPINA1;GSTP1;IGFBP3;SERPINA3-1;CCNB1;SERPINA5;LOC404103;PTI;BIRC5;UBE2C;PI16;ITIH4;A2M;PSMG2;PLK1
89	GO:0051346	0.0010128	3.617	3.11901	10	111	negative regulation of hydrolase activity	SERPINA1;SERPINA3-1;SERPINA5;LOC404103;PTI;BIRC5;PI16;ITIH4;A2M;MASTL
90	GO:0000281	0.00109588	21.1985	0.224793	3	8	mitotic cytokinesis	KIF20A;PLK1;NUSAP1
91	GO:0051306	0.00109588	21.1985	0.224793	3	8	mitotic sister chromatid separation	CCNB1;PSMG2;PLK1
92	GO:0051653	0.00109588	21.1985	0.224793	3	8	spindle localization	DYNLT1;SPDL1;NUSAP1
93	GO:0090075	0.00109588	21.1985	0.224793	3	8	relaxation of muscle	KCNJ2;P2RY1;PDE5A
94	GO:0050790	0.00112869	2.16094	13.1785	25	469	regulation of catalytic activity	SERPINA1;LTF;CCNA2;CCNB2;GSTP1;PDE5A;IGFBP3;SERPINA3-1;CCNB1;SERPINA5;LOC404103;PTI;BIRC5;UBE2C;PI16;CYCS;FGL2;ITIH4;A2M;PCNA;PLK1;RCAN1;MASTL;HMGB2;CKS2
95	GO:0051246	0.00113441	2.10151	14.6959	27	523	regulation of protein metabolic process	SERPINA1;LTF;TXN;CCNA2;CCNB2;GSTP1;PDE5A;IGFBP3;SERPINA3-1;CCNB1;NDUFS4;SERPINA5;LOC404103;PTI;BIRC5;AURKA;UBE2C;PI16;CYCS;FGL2;ITIH4;A2M;UHRF1;PSMG2;PLK1;BRMS1;CKS2
96	GO:0033554	0.0011765	2.30722	10.2843	21	366	cellular response to stress	ASS1;TXN;CDK1;GSTP1;PRDX2;KIF22;PTTG1;TMX1;RNASEH2A;RBBP8;RHNO1;RAD51;PCNA;UHRF1;SMARCB1;PLK1;MASTL;HMGB2;KIAA0101;PARPBP;FEN1
97	GO:0007346	0.0012992	4.19837	2.16364	8	77	regulation of mitotic cell cycle	CDK1;CCNA2;CCNB1;BIRC5;UBE2C;PSMG2;PLK1;NUSAP1
98	GO:0000077	0.00134325	10.1515	0.505785	4	18	DNA damage checkpoint	CDK1;RBBP8;RHNO1;PLK1
99	GO:0009892	0.00135652	2.09947	14.1058	26	502	negative regulation of metabolic process	SERPINA1;TXN;GSTP1;IGFBP3;SERPINA3-1;CCNB1;SERPINA5;AURKB;LOC404103;PTI;BIRC5;PCBP4;UBE2C;PI16;RBBP8;ITIH4;A2M;UHRF1;LOXL2;PSMG2;PLK1;MASTL;HMGB2;PARPBP;BRMS1;E2F8
100	GO:0071840	0.00137611	1.75217	37.6248	54	1339	cellular component organization or biogenesis	CDK1;MYOC;CCNA2;CCNB2;KCNJ2;IGFBP3;DYNLT1;CCNB1;NDUFS4;CTSS;STC1;AURKB;BIRC5;AURKA;SPC25;CCNF;KIF22;UBE2C;PI16;TPX2;CDC25C;PTTG1;FAM83D;SPC24;SKA3;MAPRE2;MIS18A;RBBP8;RHOC;CENPN;PLK4;RAD51;SRP19;SPDL1;KIF20A;UHRF1;LOXL2;PSMG2;MTFR2;ASPM;SMARCB1;PLK1;MASTL;HMGB2;HDAC8;KIAA0101;HMGB3;RAB15;SDC2;BRMS1;NUSAP1;STMN1;CKS2;RHOU
101	GO:0045931	0.00153496	6.86729	0.871074	5	31	positive regulation of mitotic cell cycle	CCNB1;BIRC5;UBE2C;PLK1;NUSAP1
102	GO:1901990	0.00153496	6.86729	0.871074	5	31	regulation of mitotic cell cycle phase transition	CCNA2;CCNB1;UBE2C;PSMG2;PLK1
103	GO:0051248	0.00159345	2.6267	6.37851	15	227	negative regulation of protein metabolic process	SERPINA1;GSTP1;IGFBP3;SERPINA3-1;CCNB1;SERPINA5;LOC404103;PTI;BIRC5;UBE2C;PI16;ITIH4;A2M;PSMG2;PLK1
104	GO:0016572	0.00161014	17.6617	0.252893	3	9	histone phosphorylation	CCNB1;AURKB;AURKA
105	GO:0031570	0.00166471	9.47273	0.533884	4	19	DNA integrity checkpoint	CDK1;RBBP8;RHNO1;PLK1
106	GO:0010951	0.00180746	3.9649	2.27603	8	81	negative regulation of endopeptidase activity	SERPINA1;SERPINA3-1;SERPINA5;LOC404103;PTI;BIRC5;ITIH4;A2M
107	GO:0044699	0.0019052	1.96245	100.539	115	3578	single-organism process	COX7B;ASS1;NPC2;LTF;SV2A;TXN;CDK1;CYBB;ENO1;MYOC;RELN;ADCY7;AKAP5;CCNA2;CCNB2;GSTP1;KCNJ2;P2RY1;PDE5A;VDAC1;ADRA1A;IGFBP3;SLC1A5;SLC6A6;DYNLT1;CDH1;ATP5J;SLC2A5;MMP9;PRDX2;PTGDS;ADCYAP1R1;CCNB1;NDUFS4;CTSS;NDUFV3;SERPINA5;STC1;SLC35B1;AURKB;PTI;BIRC5;DIO3;AURKA;TMEM190;SPC25;CCNF;CFD;KIF22;IL16;CLDN10;UBE2C;PPDPF;PI16;TPX2;CDC25C;PTTG1;FAM83D;TMX1;SPC24;TIMM23;SKA3;MAPRE2;CYCS;MIS18A;RNASEH2A;FAM…
108	GO:0000725	0.00203599	8.87879	0.561983	4	20	recombinational repair	RBBP8;RHNO1;RAD51;PARPBP
109	GO:0006325	0.00221356	3.02442	4.04628	11	144	chromatin organization	CCNB1;AURKB;AURKA;MIS18A;UHRF1;LOXL2;SMARCB1;HMGB2;HDAC8;HMGB3;BRMS1
110	GO:0033046	0.00225312	15.1353	0.280992	3	10	negative regulation of sister chromatid segregation	CCNB1;PSMG2;PLK1
111	GO:0033048	0.00225312	15.1353	0.280992	3	10	negative regulation of mitotic sister chromatid segregation	CCNB1;PSMG2;PLK1
112	GO:0045841	0.00225312	15.1353	0.280992	3	10	negative regulation of mitotic metaphase/anaphase transition	CCNB1;PSMG2;PLK1
113	GO:0051985	0.00225312	15.1353	0.280992	3	10	negative regulation of chromosome segregation	CCNB1;PSMG2;PLK1
114	GO:0071174	0.00225312	15.1353	0.280992	3	10	mitotic spindle checkpoint	CCNB1;PSMG2;PLK1
115	GO:1902100	0.00225312	15.1353	0.280992	3	10	negative regulation of metaphase/anaphase transition of cell cycle	CCNB1;PSMG2;PLK1
116	GO:2000816	0.00225312	15.1353	0.280992	3	10	negative regulation of mitotic sister chromatid separation	CCNB1;PSMG2;PLK1
117	GO:0001835	0.00230833	70.194	0.0842975	2	3	blastocyst hatching	RBBP8;SMARCB1
118	GO:0006266	0.00230833	70.194	0.0842975	2	3	DNA ligation	RAD51;HMGB2
119	GO:0006271	0.00230833	70.194	0.0842975	2	3	DNA strand elongation involved in DNA replication	PCNA;FEN1
120	GO:0022616	0.00230833	70.194	0.0842975	2	3	DNA strand elongation	PCNA;FEN1
121	GO:0032075	0.00230833	70.194	0.0842975	2	3	positive regulation of nuclease activity	PCNA;HMGB2
122	GO:0032466	0.00230833	70.194	0.0842975	2	3	negative regulation of cytokinesis	AURKB;E2F8
123	GO:0035188	0.00230833	70.194	0.0842975	2	3	hatching	RBBP8;SMARCB1
124	GO:0035988	0.00230833	70.194	0.0842975	2	3	chondrocyte proliferation	LTF;STC1
125	GO:0043146	0.00230833	70.194	0.0842975	2	3	spindle stabilization	CCNB1;AURKA
126	GO:0051984	0.00230833	70.194	0.0842975	2	3	positive regulation of chromosome segregation	CCNB1;PLK1
127	GO:0071168	0.00230833	70.194	0.0842975	2	3	protein localization to chromatin	PLK1;HDAC8
128	GO:0071684	0.00230833	70.194	0.0842975	2	3	organism emergence from protective structure	RBBP8;SMARCB1
129	GO:1901987	0.00234963	6.15293	0.955372	5	34	regulation of cell cycle phase transition	CCNA2;CCNB1;UBE2C;PSMG2;PLK1
130	GO:0043086	0.00241576	2.70318	5.33884	13	190	negative regulation of catalytic activity	SERPINA1;GSTP1;SERPINA3-1;SERPINA5;LOC404103;PTI;BIRC5;UBE2C;PI16;ITIH4;A2M;PLK1;MASTL
131	GO:0044092	0.00264773	2.47934	6.7157	15	239	negative regulation of molecular function	SERPINA1;GSTP1;SERPINA3-1;SERPINA5;LOC404103;PTI;BIRC5;AURKA;UBE2C;PI16;ITIH4;A2M;PLK1;MASTL;BRMS1
132	GO:0031110	0.0029429	7.88889	0.618182	4	22	regulation of microtubule polymerization or depolymerization	CCNB1;AURKA;SKA3;STMN1
133	GO:0031323	0.0030105	1.69542	34.3372	49	1222	regulation of cellular metabolic process	SERPINA1;ASS1;LTF;TXN;MYOC;ADCY7;CCNA2;CCNB2;GSTP1;PDE5A;ADRA1A;IGFBP3;SERPINA3-1;CCNB1;NDUFS4;SERPINA5;AURKB;LOC404103;PTI;BIRC5;AURKA;IL16;PCBP4;UBE2C;PI16;CYCS;MIS18A;FGL2;RBBP8;ITIH4;A2M;RAD51;PCNA;FLI1;UHRF1;LOXL2;PSMG2;SMARCB1;PLK1;RCAN1;MASTL;HMGB2;HDAC8;HMGB3;PARPBP;BRMS1;CKS2;MYRFL;E2F8
134	GO:0007019	0.00303471	13.2406	0.309091	3	11	microtubule depolymerization	CCNB1;AURKA;STMN1
135	GO:0045839	0.00303471	13.2406	0.309091	3	11	negative regulation of mitotic nuclear division	CCNB1;PSMG2;PLK1
136	GO:0051304	0.00303471	13.2406	0.309091	3	11	chromosome separation	CCNB1;PSMG2;PLK1
137	GO:0048523	0.00306306	1.78604	23.9124	37	851	negative regulation of cellular process	SERPINA1;ASS1;LTF;TXN;CDK1;MYOC;GSTP1;PDE5A;IGFBP3;DYNLT1;SERPINA3-1;CCNB1;SERPINA5;STC1;AURKB;LOC404103;PTI;BIRC5;AURKA;CCNF;PCBP4;UBE2C;PI16;RBBP8;ITIH4;A2M;HEPACAM;UHRF1;LOXL2;PSMG2;SMARCB1;PLK1;MASTL;HMGB2;PARPBP;BRMS1;E2F8
138	GO:0006950	0.00325346	1.80116	22.3107	35	794	response to stress	ASS1;LTF;TXN;CDK1;CYBB;GSTP1;P2RY1;PRDX2;CTSS;PTI;CFD;KIF22;PTTG1;TMX1;RNASEH2A;RBBP8;RHOC;RHNO1;ITIH4;A2M;RAD51;PCNA;GPX7;UHRF1;LOXL2;SMARCB1;PLK1;RCAN1;MASTL;HMGB2;KIAA0101;PARPBP;FEN1;C1S;ADORA3
139	GO:0052548	0.00330333	3.26268	3.06281	9	109	regulation of endopeptidase activity	SERPINA1;SERPINA3-1;SERPINA5;LOC404103;PTI;BIRC5;CYCS;ITIH4;A2M
140	GO:0018105	0.0034178	4.57316	1.48926	6	53	peptidyl-serine phosphorylation	TXN;CDK1;CCNB1;AURKB;AURKA;PLK1
141	GO:0032434	0.00344088	5.57252	1.03967	5	37	regulation of proteasomal ubiquitin-dependent protein catabolic process	CCNB1;AURKA;UBE2C;PSMG2;PLK1
142	GO:0006338	0.00348579	7.47209	0.646281	4	23	chromatin remodeling	MIS18A;SMARCB1;HMGB2;HMGB3
143	GO:0007093	0.00348579	7.47209	0.646281	4	23	mitotic cell cycle checkpoint	CDK1;CCNB1;PSMG2;PLK1
144	GO:0007098	0.00396368	11.7669	0.33719	3	12	centrosome cycle	AURKA;CCNF;PLK4
145	GO:0051225	0.00396368	11.7669	0.33719	3	12	spindle assembly	AURKB;BIRC5;AURKA
146	GO:0071900	0.00403938	3.4375	2.58512	8	92	regulation of protein serine/threonine kinase activity	LTF;CCNA2;CCNB2;GSTP1;PDE5A;CCNB1;UBE2C;PLK1
147	GO:0003012	0.00411676	3.81325	2.05124	7	73	muscle system process	MYOC;KCNJ2;P2RY1;PDE5A;ADRA1A;STC1;PI16
148	GO:0051781	0.00434553	5.24248	1.09587	5	39	positive regulation of cell division	AURKB;BIRC5;UBE2C;PLK1;NUSAP1
149	GO:0044763	0.00438245	1.68479	86.2926	101	3071	single-organism cellular process	COX7B;ASS1;LTF;SV2A;TXN;CDK1;CYBB;ENO1;MYOC;ADCY7;AKAP5;CCNA2;CCNB2;GSTP1;KCNJ2;P2RY1;PDE5A;VDAC1;ADRA1A;IGFBP3;SLC1A5;SLC6A6;DYNLT1;ATP5J;SLC2A5;MMP9;PRDX2;PTGDS;ADCYAP1R1;CCNB1;NDUFS4;CTSS;STC1;SLC35B1;AURKB;PTI;BIRC5;AURKA;TMEM190;SPC25;CCNF;KIF22;IL16;UBE2C;PPDPF;PI16;TPX2;CDC25C;PTTG1;FAM83D;TMX1;SPC24;TIMM23;SKA3;MAPRE2;CYCS;MIS18A;RNASEH2A;FAM96A;RBBP8;RHOC;CENPN;RHNO1;A2M;PLK4;RAD51;SRP19…
150	GO:0006298	0.00453161	35.0896	0.112397	2	4	mismatch repair	RNASEH2A;PCNA
151	GO:0055119	0.00453161	35.0896	0.112397	2	4	relaxation of cardiac muscle	KCNJ2;PDE5A
152	GO:0060281	0.00453161	35.0896	0.112397	2	4	regulation of oocyte development	PDE5A;AURKA
153	GO:0090224	0.00453161	35.0896	0.112397	2	4	regulation of spindle organization	CCNB1;AURKA
154	GO:0051640	0.00491651	3.31681	2.66942	8	95	organelle localization	DYNLT1;CCNB1;BIRC5;AURKA;KIF22;SPDL1;NUSAP1;ADORA3
155	GO:0018209	0.00492976	4.21086	1.60165	6	57	peptidyl-serine modification	TXN;CDK1;CCNB1;AURKB;AURKA;PLK1
156	GO:0033043	0.00506783	2.45704	5.81653	13	207	regulation of organelle organization	MYOC;CCNB1;BIRC5;AURKA;CCNF;UBE2C;SKA3;PLK4;PSMG2;PLK1;HDAC8;NUSAP1;STMN1
157	GO:0006260	0.0055375	3.59225	2.16364	7	77	DNA replication	RAD51;PCNA;LOC523427;KIAA0101;RMI2;FEN1;E2F8
158	GO:0051336	0.00606833	2.24652	7.33388	15	261	regulation of hydrolase activity	SERPINA1;SERPINA3-1;SERPINA5;LOC404103;PTI;BIRC5;PI16;CYCS;FGL2;ITIH4;A2M;PCNA;RCAN1;MASTL;HMGB2
159	GO:1901991	0.0062936	9.62338	0.393388	3	14	negative regulation of mitotic cell cycle phase transition	CCNB1;PSMG2;PLK1
160	GO:0031109	0.00633404	6.16733	0.758678	4	27	microtubule polymerization or depolymerization	CCNB1;AURKA;SKA3;STMN1
161	GO:0006941	0.00723139	5.90909	0.786777	4	28	striated muscle contraction	KCNJ2;PDE5A;ADRA1A;STC1
162	GO:0051321	0.0073289	4.56547	1.23636	5	44	meiotic cell cycle	AURKA;RBBP8;RAD51;MND1;CKS2
163	GO:0000132	0.00741384	23.3881	0.140496	2	5	establishment of mitotic spindle orientation	DYNLT1;SPDL1
164	GO:0010458	0.00741384	23.3881	0.140496	2	5	exit from mitosis	BIRC5;UBE2C
165	GO:0010569	0.00741384	23.3881	0.140496	2	5	regulation of double-strand break repair via homologous recombination	RAD51;PARPBP
166	GO:0032069	0.00741384	23.3881	0.140496	2	5	regulation of nuclease activity	PCNA;HMGB2
167	GO:0044342	0.00741384	23.3881	0.140496	2	5	type B pancreatic cell proliferation	IGFBP3;BIRC5
168	GO:0051294	0.00741384	23.3881	0.140496	2	5	establishment of spindle orientation	DYNLT1;SPDL1
169	GO:0032465	0.00770705	8.81955	0.421488	3	15	regulation of cytokinesis	AURKB;AURKA;E2F8
170	GO:0051784	0.00770705	8.81955	0.421488	3	15	negative regulation of nuclear division	CCNB1;PSMG2;PLK1
171	GO:0033044	0.00806288	4.45038	1.26446	5	45	regulation of chromosome organization	CCNB1;UBE2C;PSMG2;PLK1;HDAC8
172	GO:0045930	0.00820884	5.67152	0.814876	4	29	negative regulation of mitotic cell cycle	CDK1;CCNB1;PSMG2;PLK1
173	GO:0014896	0.00929299	8.13939	0.449587	3	16	muscle hypertrophy	MYOC;PDE5A;PI16
174	GO:0014897	0.00929299	8.13939	0.449587	3	16	striated muscle hypertrophy	MYOC;PDE5A;PI16
175	GO:0032435	0.00929299	8.13939	0.449587	3	16	negative regulation of proteasomal ubiquitin-dependent protein catabolic process	CCNB1;PSMG2;PLK1
176	GO:0071103	0.00968123	4.23664	1.32066	5	47	DNA conformation change	CCNB1;MIS18A;RAD51;HMGB2;NUSAP1
177	GO:0051656	0.0100516	3.57231	1.85455	6	66	establishment of organelle localization	DYNLT1;CCNB1;BIRC5;KIF22;SPDL1;NUSAP1
178	GO:0090257	0.0105687	4.13723	1.34876	5	48	regulation of muscle system process	KCNJ2;PDE5A;ADRA1A;STC1;PI16
179	GO:0006468	0.0106674	1.99727	9.30083	17	331	protein phosphorylation	LTF;TXN;CDK1;CCNA2;CCNB2;GSTP1;PDE5A;IGFBP3;CCNB1;NDUFS4;AURKB;BIRC5;AURKA;PLK4;PLK1;MASTL;CKS2
180	GO:0065007	0.0106723	1.5259	70.3322	84	2503	biological regulation	SERPINA1;ASS1;NPC2;LTF;SV2A;TXN;CDK1;CYBB;MYOC;ADCY7;AKAP5;CCNA2;CCNB2;GSTP1;KCNJ2;P2RY1;PDE5A;VDAC1;ADRA1A;IGFBP3;DYNLT1;CDH1;PRDX2;SERPINA3-1;PTGDS;ADCYAP1R1;CCNB1;NDUFS4;CTSS;SERPINA5;STC1;AURKB;MT1A;LOC404103;PTI;BIRC5;DIO3;AURKA;CCNF;CFD;IL16;PCBP4;UBE2C;PI16;TMX1;SKA3;CYCS;MIS18A;FGL2;RBBP8;RHOC;RHNO1;ITIH4;A2M;PLK4;RAD51;PCNA;HEPACAM;FLI1;UHRF1;LOXL2;PSMG2;SMARCB1;PLK1;RCAN1;MASTL;HMGB2;AC…
181	GO:0007026	0.0109168	17.5373	0.168595	2	6	negative regulation of microtubule depolymerization	CCNB1;AURKA
182	GO:0019985	0.0109168	17.5373	0.168595	2	6	translesion synthesis	PCNA;KIAA0101
183	GO:0030261	0.0109168	17.5373	0.168595	2	6	chromosome condensation	CCNB1;NUSAP1
184	GO:0034508	0.0109168	17.5373	0.168595	2	6	centromere complex assembly	MIS18A;CENPN
185	GO:0045736	0.0109168	17.5373	0.168595	2	6	negative regulation of cyclin-dependent protein serine/threonine kinase activity	UBE2C;PLK1
186	GO:0060707	0.0109168	17.5373	0.168595	2	6	trophoblast giant cell differentiation	PLK4;E2F8
187	GO:0090307	0.0109168	17.5373	0.168595	2	6	mitotic spindle assembly	AURKB;BIRC5
188	GO:1902850	0.0109168	17.5373	0.168595	2	6	microtubule cytoskeleton organization involved in mitosis	AURKB;BIRC5
189	GO:1901988	0.0110555	7.55639	0.477686	3	17	negative regulation of cell cycle phase transition	CCNB1;PSMG2;PLK1
190	GO:0001701	0.0113332	3.09704	2.47273	7	88	in utero embryonic development	CCNB2;CCNB1;RBBP8;PLK4;LOC523427;SMARCB1;E2F8
191	GO:0048519	0.0118821	1.60351	26.8066	38	954	negative regulation of biological process	SERPINA1;ASS1;LTF;TXN;CDK1;MYOC;GSTP1;PDE5A;IGFBP3;DYNLT1;SERPINA3-1;CCNB1;SERPINA5;STC1;AURKB;MT1A;LOC404103;PTI;BIRC5;AURKA;CCNF;PCBP4;UBE2C;PI16;RBBP8;ITIH4;A2M;HEPACAM;UHRF1;LOXL2;PSMG2;SMARCB1;PLK1;MASTL;HMGB2;PARPBP;BRMS1;E2F8
192	GO:0019220	0.0119407	1.97035	9.41322	17	335	regulation of phosphate metabolic process	LTF;TXN;MYOC;ADCY7;CCNA2;CCNB2;GSTP1;PDE5A;ADRA1A;IGFBP3;CCNB1;NDUFS4;UBE2C;PLK1;RCAN1;MASTL;CKS2
193	GO:0051174	0.0119407	1.97035	9.41322	17	335	regulation of phosphorus metabolic process	LTF;TXN;MYOC;ADCY7;CCNA2;CCNB2;GSTP1;PDE5A;ADRA1A;IGFBP3;CCNB1;NDUFS4;UBE2C;PLK1;RCAN1;MASTL;CKS2
194	GO:0016570	0.0120199	3.05861	2.50083	7	89	histone modification	CCNB1;AURKB;AURKA;UHRF1;LOXL2;HDAC8;BRMS1
195	GO:0016569	0.0127363	3.02111	2.52893	7	90	covalent chromatin modification	CCNB1;AURKB;AURKA;UHRF1;LOXL2;HDAC8;BRMS1
196	GO:0008016	0.0129727	4.88506	0.927273	4	33	regulation of heart contraction	KCNJ2;PDE5A;ADRA1A;STC1
197	GO:0043500	0.012998	7.05113	0.505785	3	18	muscle adaptation	MYOC;PDE5A;PI16
198	GO:1901799	0.012998	7.05113	0.505785	3	18	negative regulation of proteasomal protein catabolic process	CCNB1;PSMG2;PLK1
199	GO:0006261	0.0143892	4.72121	0.955372	4	34	DNA-dependent DNA replication	RAD51;PCNA;FEN1;E2F8
200	GO:0045934	0.0148448	2.19079	5.92893	12	211	negative regulation of nucleobase-containing compound metabolic process	TXN;AURKB;BIRC5;PCBP4;RBBP8;UHRF1;LOXL2;PLK1;HMGB2;PARPBP;BRMS1;E2F8
201	GO:0050789	0.014951	1.48483	66.0331	79	2350	regulation of biological process	SERPINA1;ASS1;LTF;TXN;CDK1;CYBB;MYOC;ADCY7;AKAP5;CCNA2;CCNB2;GSTP1;KCNJ2;P2RY1;PDE5A;VDAC1;ADRA1A;IGFBP3;DYNLT1;CDH1;PRDX2;SERPINA3-1;PTGDS;ADCYAP1R1;CCNB1;NDUFS4;CTSS;SERPINA5;STC1;AURKB;MT1A;LOC404103;PTI;BIRC5;AURKA;CCNF;CFD;IL16;PCBP4;UBE2C;PI16;TMX1;SKA3;CYCS;MIS18A;FGL2;RBBP8;RHOC;RHNO1;ITIH4;A2M;PLK4;RAD51;PCNA;HEPACAM;FLI1;UHRF1;LOXL2;PSMG2;SMARCB1;PLK1;RCAN1;MASTL;HMGB2;HDAC8;KIAA0101;HM…
202	GO:0007094	0.0150038	14.0269	0.196694	2	7	mitotic spindle assembly checkpoint	PSMG2;PLK1
203	GO:0010824	0.0150038	14.0269	0.196694	2	7	regulation of centrosome duplication	CCNF;PLK4
204	GO:0031114	0.0150038	14.0269	0.196694	2	7	regulation of microtubule depolymerization	CCNB1;AURKA
205	GO:0043666	0.0150038	14.0269	0.196694	2	7	regulation of phosphoprotein phosphatase activity	RCAN1;MASTL
206	GO:0046605	0.0150038	14.0269	0.196694	2	7	regulation of centrosome cycle	CCNF;PLK4
207	GO:0086004	0.0150038	14.0269	0.196694	2	7	regulation of cardiac muscle cell contraction	KCNJ2;STC1
208	GO:0000724	0.015123	6.60902	0.533884	3	19	double-strand break repair via homologous recombination	RBBP8;RAD51;PARPBP
209	GO:1903051	0.015123	6.60902	0.533884	3	19	negative regulation of proteolysis involved in cellular protein catabolic process	CCNB1;PSMG2;PLK1
210	GO:0044710	0.0164242	1.49268	41.9802	54	1494	single-organism metabolic process	ASS1;NPC2;TXN;CYBB;ENO1;MYOC;ADCY7;GSTP1;PDE5A;ADRA1A;IGFBP3;ATP5J;MMP9;PRDX2;PTGDS;CCNB1;NDUFS4;CTSS;NDUFV3;AURKB;DIO3;AURKA;CFD;KIF22;UBE2C;PTTG1;TMX1;CYCS;RNASEH2A;RBBP8;RHNO1;A2M;RAD51;PCNA;GALE;GPX7;UHRF1;LOXL2;PSPH;PSMG2;BDH1;MTFR2;SMARCB1;PLK1;HMGB2;ACHE;HDAC8;KIAA0101;PARPBP;BRMS1;NUSAP1;FEN1;C1S;E2F8
211	GO:0061136	0.0170813	3.62595	1.51736	5	54	regulation of proteasomal protein catabolic process	CCNB1;AURKA;UBE2C;PSMG2;PLK1
212	GO:1903050	0.0170813	3.62595	1.51736	5	54	regulation of proteolysis involved in cellular protein catabolic process	CCNB1;AURKA;UBE2C;PSMG2;PLK1
213	GO:0060048	0.0174324	6.21893	0.561983	3	20	cardiac muscle contraction	PDE5A;ADRA1A;STC1
214	GO:1903363	0.0174324	6.21893	0.561983	3	20	negative regulation of cellular protein catabolic process	CCNB1;PSMG2;PLK1
215	GO:2001251	0.0174324	6.21893	0.561983	3	20	negative regulation of chromosome organization	CCNB1;PSMG2;PLK1
216	GO:0007162	0.017507	4.42424	1.01157	4	36	negative regulation of cell adhesion	ASS1;MYOC;PDE5A;PTI
217	GO:0051494	0.017507	4.42424	1.01157	4	36	negative regulation of cytoskeleton organization	MYOC;CCNB1;AURKA;CCNF
218	GO:0080090	0.0175408	1.51973	32.876	44	1170	regulation of primary metabolic process	SERPINA1;LTF;TXN;ADCY7;CCNA2;CCNB2;GSTP1;PDE5A;IGFBP3;SERPINA3-1;CCNB1;NDUFS4;SERPINA5;AURKB;LOC404103;PTI;BIRC5;AURKA;IL16;PCBP4;UBE2C;PI16;CYCS;MIS18A;FGL2;RBBP8;ITIH4;A2M;RAD51;PCNA;FLI1;UHRF1;LOXL2;PSMG2;SMARCB1;PLK1;HMGB2;HDAC8;HMGB3;PARPBP;BRMS1;CKS2;MYRFL;E2F8
219	GO:0050794	0.0176212	1.46481	61.4248	74	2186	regulation of cellular process	SERPINA1;ASS1;LTF;TXN;CDK1;CYBB;MYOC;ADCY7;AKAP5;CCNA2;CCNB2;GSTP1;KCNJ2;P2RY1;PDE5A;VDAC1;ADRA1A;IGFBP3;DYNLT1;CDH1;PRDX2;SERPINA3-1;ADCYAP1R1;CCNB1;NDUFS4;SERPINA5;STC1;AURKB;LOC404103;PTI;BIRC5;AURKA;CCNF;IL16;PCBP4;UBE2C;PI16;TMX1;SKA3;CYCS;MIS18A;FGL2;RBBP8;RHOC;RHNO1;ITIH4;A2M;PLK4;RAD51;PCNA;HEPACAM;FLI1;UHRF1;LOXL2;PSMG2;SMARCB1;PLK1;RCAN1;MASTL;HMGB2;HDAC8;KIAA0101;HMGB3;RAB15;PARPBP;SDC…
220	GO:0051253	0.0184418	2.19903	5.39504	11	192	negative regulation of RNA metabolic process	TXN;AURKB;BIRC5;PCBP4;RBBP8;UHRF1;LOXL2;PLK1;HMGB2;BRMS1;E2F8
221	GO:0051172	0.0187776	2.11306	6.12562	12	218	negative regulation of nitrogen compound metabolic process	TXN;AURKB;BIRC5;PCBP4;RBBP8;UHRF1;LOXL2;PLK1;HMGB2;PARPBP;BRMS1;E2F8
222	GO:0006937	0.019212	4.28926	1.03967	4	37	regulation of muscle contraction	KCNJ2;PDE5A;ADRA1A;STC1
223	GO:0010639	0.019272	3.05538	2.13554	6	76	negative regulation of organelle organization	MYOC;CCNB1;AURKA;CCNF;PSMG2;PLK1
224	GO:0009994	0.0196397	11.6866	0.224793	2	8	oocyte differentiation	PDE5A;AURKA
225	GO:0048599	0.0196397	11.6866	0.224793	2	8	oocyte development	PDE5A;AURKA
226	GO:0071173	0.0196397	11.6866	0.224793	2	8	spindle assembly checkpoint	PSMG2;PLK1
227	GO:0022408	0.0199277	5.87218	0.590083	3	21	negative regulation of cell-cell adhesion	ASS1;PDE5A;PTI
228	GO:1903362	0.0211602	3.41456	1.60165	5	57	regulation of cellular protein catabolic process	CCNB1;AURKA;UBE2C;PSMG2;PLK1
229	GO:0006956	0.0226095	5.56193	0.618182	3	22	complement activation	CFD;A2M;C1S
230	GO:0045859	0.0226529	2.32737	4.15868	9	148	regulation of protein kinase activity	LTF;CCNA2;CCNB2;GSTP1;PDE5A;CCNB1;UBE2C;PLK1;CKS2
231	GO:0045892	0.0245806	2.18326	4.91736	10	175	negative regulation of transcription, DNA-templated	TXN;AURKB;BIRC5;RBBP8;UHRF1;LOXL2;PLK1;HMGB2;BRMS1;E2F8
232	GO:0007127	0.0247911	10.0149	0.252893	2	9	meiosis I	AURKA;CKS2
233	GO:0051298	0.0247911	10.0149	0.252893	2	9	centrosome duplication	CCNF;PLK4
234	GO:0060706	0.0247911	10.0149	0.252893	2	9	cell differentiation involved in embryonic placenta development	PLK4;E2F8
235	GO:1903115	0.0247911	10.0149	0.252893	2	9	regulation of actin filament-based movement	KCNJ2;STC1
236	GO:2000779	0.0247911	10.0149	0.252893	2	9	regulation of double-strand break repair	RAD51;PARPBP
237	GO:0001932	0.0249286	2.02056	6.37851	12	227	regulation of protein phosphorylation	LTF;TXN;CCNA2;CCNB2;GSTP1;PDE5A;IGFBP3;CCNB1;NDUFS4;UBE2C;PLK1;CKS2
238	GO:0042325	0.0252589	1.90698	7.89587	14	281	regulation of phosphorylation	LTF;TXN;MYOC;CCNA2;CCNB2;GSTP1;PDE5A;ADRA1A;IGFBP3;CCNB1;NDUFS4;UBE2C;PLK1;CKS2
239	GO:0010638	0.0262413	2.57724	2.92231	7	104	positive regulation of organelle organization	MYOC;CCNB1;BIRC5;UBE2C;PLK4;PLK1;NUSAP1
240	GO:0051493	0.0262413	2.57724	2.92231	7	104	regulation of cytoskeleton organization	MYOC;CCNB1;AURKA;CCNF;SKA3;PLK4;STMN1
241	GO:1903507	0.0272673	2.14286	5.00165	10	178	negative regulation of nucleic acid-templated transcription	TXN;AURKB;BIRC5;RBBP8;UHRF1;LOXL2;PLK1;HMGB2;BRMS1;E2F8
242	GO:0000053	0.0280992	Inf	0.0280992	1	1	argininosuccinate metabolic process	ASS1
243	GO:0000212	0.0280992	Inf	0.0280992	1	1	meiotic spindle organization	AURKA
244	GO:0000920	0.0280992	Inf	0.0280992	1	1	cell separation after cytokinesis	KIF20A
245	GO:0001821	0.0280992	Inf	0.0280992	1	1	histamine secretion	ADORA3
246	GO:0001868	0.0280992	Inf	0.0280992	1	1	regulation of complement activation, lectin pathway	A2M
247	GO:0001869	0.0280992	Inf	0.0280992	1	1	negative regulation of complement activation, lectin pathway	A2M
248	GO:0002349	0.0280992	Inf	0.0280992	1	1	histamine production involved in inflammatory response	ADORA3
249	GO:0002441	0.0280992	Inf	0.0280992	1	1	histamine secretion involved in inflammatory response	ADORA3
250	GO:0002553	0.0280992	Inf	0.0280992	1	1	histamine secretion by mast cell	ADORA3
251	GO:0003298	0.0280992	Inf	0.0280992	1	1	physiological muscle hypertrophy	PI16
252	GO:0003301	0.0280992	Inf	0.0280992	1	1	physiological cardiac muscle hypertrophy	PI16
253	GO:0003421	0.0280992	Inf	0.0280992	1	1	growth plate cartilage axis specification	STC1
254	GO:0003422	0.0280992	Inf	0.0280992	1	1	growth plate cartilage morphogenesis	STC1
255	GO:0006272	0.0280992	Inf	0.0280992	1	1	leading strand elongation	PCNA
256	GO:0006581	0.0280992	Inf	0.0280992	1	1	acetylcholine catabolic process	ACHE
257	GO:0007056	0.0280992	Inf	0.0280992	1	1	spindle assembly involved in female meiosis	AURKA
258	GO:0007057	0.0280992	Inf	0.0280992	1	1	spindle assembly involved in female meiosis I	AURKA
259	GO:0007076	0.0280992	Inf	0.0280992	1	1	mitotic chromosome condensation	NUSAP1
260	GO:0007092	0.0280992	Inf	0.0280992	1	1	activation of APC-Cdc20 complex activity	PLK1
261	GO:0007095	0.0280992	Inf	0.0280992	1	1	mitotic G2 DNA damage checkpoint	CDK1
262	GO:0007100	0.0280992	Inf	0.0280992	1	1	mitotic centrosome separation	AURKA
263	GO:0007144	0.0280992	Inf	0.0280992	1	1	female meiosis I	AURKA
264	GO:0008054	0.0280992	Inf	0.0280992	1	1	negative regulation of cyclin-dependent protein serine/threonine kinase by cyclin degradation	UBE2C
265	GO:0009750	0.0280992	Inf	0.0280992	1	1	response to fructose	SLC2A5
266	GO:0010792	0.0280992	Inf	0.0280992	1	1	DNA double-strand break processing involved in repair via single-strand annealing	RBBP8
267	GO:0010826	0.0280992	Inf	0.0280992	1	1	negative regulation of centrosome duplication	CCNF
268	GO:0014734	0.0280992	Inf	0.0280992	1	1	skeletal muscle hypertrophy	MYOC
269	GO:0014861	0.0280992	Inf	0.0280992	1	1	regulation of skeletal muscle contraction via regulation of action potential	KCNJ2
270	GO:0015755	0.0280992	Inf	0.0280992	1	1	fructose transport	SLC2A5
271	GO:0018277	0.0280992	Inf	0.0280992	1	1	protein deamination	LOXL2
272	GO:0019732	0.0280992	Inf	0.0280992	1	1	antifungal humoral response	LTF
273	GO:0031055	0.0280992	Inf	0.0280992	1	1	chromatin remodeling at centromere	MIS18A
274	GO:0031665	0.0280992	Inf	0.0280992	1	1	negative regulation of lipopolysaccharide-mediated signaling pathway	LTF
275	GO:0032077	0.0280992	Inf	0.0280992	1	1	positive regulation of deoxyribonuclease activity	PCNA
276	GO:0032332	0.0280992	Inf	0.0280992	1	1	positive regulation of chondrocyte differentiation	LOXL2
277	GO:0032877	0.0280992	Inf	0.0280992	1	1	positive regulation of DNA endoreduplication	E2F8
278	GO:0033301	0.0280992	Inf	0.0280992	1	1	cell cycle comprising mitosis without cytokinesis	E2F8
279	GO:0033690	0.0280992	Inf	0.0280992	1	1	positive regulation of osteoblast proliferation	LTF
280	GO:0034047	0.0280992	Inf	0.0280992	1	1	regulation of protein phosphatase type 2A activity	MASTL
281	GO:0034048	0.0280992	Inf	0.0280992	1	1	negative regulation of protein phosphatase type 2A activity	MASTL
282	GO:0034080	0.0280992	Inf	0.0280992	1	1	CENP-A containing nucleosome assembly	MIS18A
283	GO:0034769	0.0280992	Inf	0.0280992	1	1	basement membrane disassembly	CTSS
284	GO:0035630	0.0280992	Inf	0.0280992	1	1	bone mineralization involved in bone maturation	LTF
285	GO:0038030	0.0280992	Inf	0.0280992	1	1	non-canonical Wnt signaling pathway via MAPK cascade	MYOC
286	GO:0038031	0.0280992	Inf	0.0280992	1	1	non-canonical Wnt signaling pathway via JNK cascade	MYOC
287	GO:0038128	0.0280992	Inf	0.0280992	1	1	ERBB2 signaling pathway	MYOC
288	GO:0038129	0.0280992	Inf	0.0280992	1	1	ERBB3 signaling pathway	MYOC
289	GO:0038133	0.0280992	Inf	0.0280992	1	1	ERBB2-ERBB3 signaling pathway	MYOC
290	GO:0043931	0.0280992	Inf	0.0280992	1	1	ossification involved in bone maturation	LTF
291	GO:0043987	0.0280992	Inf	0.0280992	1	1	histone H3-S10 phosphorylation	CCNB1
292	GO:0043988	0.0280992	Inf	0.0280992	1	1	histone H3-S28 phosphorylation	AURKB
293	GO:0044722	0.0280992	Inf	0.0280992	1	1	renal phosphate excretion	STC1
294	GO:0044818	0.0280992	Inf	0.0280992	1	1	mitotic G2/M transition checkpoint	CDK1
295	GO:0045002	0.0280992	Inf	0.0280992	1	1	double-strand break repair via single-strand annealing	RBBP8
296	GO:0045161	0.0280992	Inf	0.0280992	1	1	neuronal ion channel clustering	MYOC
297	GO:0045162	0.0280992	Inf	0.0280992	1	1	clustering of voltage-gated sodium channels	MYOC
298	GO:0046601	0.0280992	Inf	0.0280992	1	1	positive regulation of centriole replication	PLK4
299	GO:0046606	0.0280992	Inf	0.0280992	1	1	negative regulation of centrosome cycle	CCNF
300	GO:0051105	0.0280992	Inf	0.0280992	1	1	regulation of DNA ligation	RAD51
301	GO:0051106	0.0280992	Inf	0.0280992	1	1	positive regulation of DNA ligation	RAD51
302	GO:0051299	0.0280992	Inf	0.0280992	1	1	centrosome separation	AURKA
303	GO:0051437	0.0280992	Inf	0.0280992	1	1	positive regulation of ubiquitin-protein ligase activity involved in regulation of mitotic cell cycle transition	PLK1
304	GO:0051608	0.0280992	Inf	0.0280992	1	1	histamine transport	ADORA3
305	GO:0051987	0.0280992	Inf	0.0280992	1	1	positive regulation of attachment of spindle microtubules to kinetochore	CCNB1
306	GO:0055118	0.0280992	Inf	0.0280992	1	1	negative regulation of cardiac muscle contraction	PDE5A
307	GO:0060717	0.0280992	Inf	0.0280992	1	1	chorion development	E2F8
308	GO:0060718	0.0280992	Inf	0.0280992	1	1	chorionic trophoblast cell differentiation	E2F8
309	GO:0061049	0.0280992	Inf	0.0280992	1	1	cell growth involved in cardiac muscle cell development	PI16
310	GO:0061050	0.0280992	Inf	0.0280992	1	1	regulation of cell growth involved in cardiac muscle cell development	PI16
311	GO:0061052	0.0280992	Inf	0.0280992	1	1	negative regulation of cell growth involved in cardiac muscle cell development	PI16
312	GO:0061641	0.0280992	Inf	0.0280992	1	1	CENP-A containing chromatin organization	MIS18A
313	GO:0070318	0.0280992	Inf	0.0280992	1	1	positive regulation of G0 to G1 transition	RHNO1
314	GO:0070977	0.0280992	Inf	0.0280992	1	1	bone maturation	LTF
315	GO:0071332	0.0280992	Inf	0.0280992	1	1	cellular response to fructose stimulus	SLC2A5
316	GO:0071361	0.0280992	Inf	0.0280992	1	1	cellular response to ethanol	ADCY7
317	GO:0071921	0.0280992	Inf	0.0280992	1	1	cohesin localization to chromatin	HDAC8
318	GO:0071922	0.0280992	Inf	0.0280992	1	1	regulation of cohesin localization to chromatin	HDAC8
319	GO:0072757	0.0280992	Inf	0.0280992	1	1	cellular response to camptothecin	RAD51
320	GO:0086003	0.0280992	Inf	0.0280992	1	1	cardiac muscle cell contraction	STC1
321	GO:0086011	0.0280992	Inf	0.0280992	1	1	membrane repolarization during action potential	KCNJ2
322	GO:0086013	0.0280992	Inf	0.0280992	1	1	membrane repolarization during cardiac muscle cell action potential	KCNJ2
323	GO:0090076	0.0280992	Inf	0.0280992	1	1	relaxation of skeletal muscle	KCNJ2
324	GO:0090233	0.0280992	Inf	0.0280992	1	1	negative regulation of spindle checkpoint	AURKA
325	GO:0090306	0.0280992	Inf	0.0280992	1	1	spindle assembly involved in meiosis	AURKA
326	GO:0097340	0.0280992	Inf	0.0280992	1	1	inhibition of cysteine-type endopeptidase activity	BIRC5
327	GO:0097341	0.0280992	Inf	0.0280992	1	1	zymogen inhibition	BIRC5
328	GO:0098535	0.0280992	Inf	0.0280992	1	1	de novo centriole assembly	PLK4
329	GO:1900157	0.0280992	Inf	0.0280992	1	1	regulation of bone mineralization involved in bone maturation	LTF
330	GO:1900159	0.0280992	Inf	0.0280992	1	1	positive regulation of bone mineralization involved in bone maturation	LTF
331	GO:1900195	0.0280992	Inf	0.0280992	1	1	positive regulation of oocyte maturation	AURKA
332	GO:1901563	0.0280992	Inf	0.0280992	1	1	response to camptothecin	RAD51
333	GO:1902732	0.0280992	Inf	0.0280992	1	1	positive regulation of chondrocyte proliferation	LTF
334	GO:1903011	0.0280992	Inf	0.0280992	1	1	negative regulation of bone development	LTF
335	GO:1903402	0.0280992	Inf	0.0280992	1	1	regulation of renal phosphate excretion	STC1
336	GO:1903403	0.0280992	Inf	0.0280992	1	1	negative regulation of renal phosphate excretion	STC1
337	GO:1903867	0.0280992	Inf	0.0280992	1	1	extraembryonic membrane development	E2F8
338	GO:1990001	0.0280992	Inf	0.0280992	1	1	inhibition of cysteine-type endopeptidase activity involved in apoptotic process	BIRC5
339	GO:2000042	0.0280992	Inf	0.0280992	1	1	negative regulation of double-strand break repair via homologous recombination	PARPBP
340	GO:2000308	0.0280992	Inf	0.0280992	1	1	negative regulation of tumor necrosis factor (ligand) superfamily member 11 production	LTF
341	GO:2000726	0.0280992	Inf	0.0280992	1	1	negative regulation of cardiac muscle cell differentiation	PI16
342	GO:2000775	0.0280992	Inf	0.0280992	1	1	histone H3-S10 phosphorylation involved in chromosome condensation	CCNB1
343	GO:2001205	0.0280992	Inf	0.0280992	1	1	negative regulation of osteoclast development	LTF
344	GO:0042177	0.0285331	5.03008	0.67438	3	24	negative regulation of protein catabolic process	CCNB1;PSMG2;PLK1
345	GO:0072376	0.0285331	5.03008	0.67438	3	24	protein activation cascade	CFD;A2M;C1S
346	GO:0044265	0.0297835	1.96307	6.54711	12	233	cellular macromolecule catabolic process	CCNB1;CTSS;AURKA;CCNF;UBE2C;PSMA4;RNASEH2A;RBBP8;UHRF1;PSMG2;PLK1;FEN1
347	GO:1902679	0.0301587	2.10387	5.08595	10	181	negative regulation of RNA biosynthetic process	TXN;AURKB;BIRC5;RBBP8;UHRF1;LOXL2;PLK1;HMGB2;BRMS1;E2F8
348	GO:0006284	0.0304255	8.76119	0.280992	2	10	base-excision repair	HMGB2;FEN1
349	GO:0009798	0.0304255	8.76119	0.280992	2	10	axis specification	STC1;AURKA
350	GO:0035588	0.0304255	8.76119	0.280992	2	10	G-protein coupled purinergic receptor signaling pathway	P2RY1;ADORA3
351	GO:0043388	0.0304255	8.76119	0.280992	2	10	positive regulation of DNA binding	TXN;HMGB2
352	GO:0048146	0.0304255	8.76119	0.280992	2	10	positive regulation of fibroblast proliferation	CCNB1;NDUFS4
353	GO:0071479	0.0304255	8.76119	0.280992	2	10	cellular response to ionizing radiation	RHNO1;RAD51
354	GO:0006511	0.0314379	2.30847	3.70909	8	132	ubiquitin-dependent protein catabolic process	CCNB1;AURKA;CCNF;UBE2C;PSMA4;UHRF1;PSMG2;PLK1
355	GO:0003015	0.0315727	3.62471	1.20826	4	43	heart process	KCNJ2;PDE5A;ADRA1A;STC1
356	GO:0060047	0.0315727	3.62471	1.20826	4	43	heart contraction	KCNJ2;PDE5A;ADRA1A;STC1
357	GO:0043161	0.0347247	2.63419	2.44463	6	87	proteasome-mediated ubiquitin-dependent protein catabolic process	CCNB1;AURKA;CCNF;UBE2C;PSMG2;PLK1
358	GO:0010558	0.0351065	1.97146	5.95702	11	212	negative regulation of macromolecule biosynthetic process	TXN;GSTP1;AURKB;BIRC5;RBBP8;UHRF1;LOXL2;PLK1;HMGB2;BRMS1;E2F8
359	GO:0043549	0.0351665	2.13678	4.49587	9	160	regulation of kinase activity	LTF;CCNA2;CCNB2;GSTP1;PDE5A;CCNB1;UBE2C;PLK1;CKS2
360	GO:0001578	0.0365124	7.78607	0.309091	2	11	microtubule bundle formation	KIF20A;PLK1
361	GO:0002040	0.0365124	7.78607	0.309091	2	11	sprouting angiogenesis	LOXL2;E2F8
362	GO:0006301	0.0365124	7.78607	0.309091	2	11	postreplication repair	PCNA;KIAA0101
363	GO:0007062	0.0365124	7.78607	0.309091	2	11	sister chromatid cohesion	KIF22;HDAC8
364	GO:0010611	0.0365124	7.78607	0.309091	2	11	regulation of cardiac muscle hypertrophy	PDE5A;PI16
365	GO:0014743	0.0365124	7.78607	0.309091	2	11	regulation of muscle hypertrophy	PDE5A;PI16
366	GO:0030574	0.0365124	7.78607	0.309091	2	11	collagen catabolic process	MMP9;CTSS
367	GO:0031111	0.0365124	7.78607	0.309091	2	11	negative regulation of microtubule polymerization or depolymerization	CCNB1;AURKA
368	GO:0035587	0.0365124	7.78607	0.309091	2	11	purinergic receptor signaling pathway	P2RY1;ADORA3
369	GO:0043044	0.0365124	7.78607	0.309091	2	11	ATP-dependent chromatin remodeling	MIS18A;SMARCB1
370	GO:0044243	0.0365124	7.78607	0.309091	2	11	multicellular organismal catabolic process	MMP9;CTSS
371	GO:0071326	0.0365124	7.78607	0.309091	2	11	cellular response to monosaccharide stimulus	SLC2A5;BIRC5
372	GO:0071331	0.0365124	7.78607	0.309091	2	11	cellular response to hexose stimulus	SLC2A5;BIRC5
373	GO:0006959	0.0365272	3.44642	1.26446	4	45	humoral immune response	LTF;CFD;A2M;C1S
374	GO:0051098	0.0365272	3.44642	1.26446	4	45	regulation of binding	TXN;AURKA;PLK1;HMGB2
375	GO:0016310	0.0378166	1.62989	13.2066	20	470	phosphorylation	LTF;TXN;CDK1;MYOC;CCNA2;CCNB2;GSTP1;PDE5A;ADRA1A;IGFBP3;CCNB1;NDUFS4;AURKB;BIRC5;AURKA;CYCS;PLK4;PLK1;MASTL;CKS2
376	GO:0019941	0.0380063	2.21657	3.84959	8	137	modification-dependent protein catabolic process	CCNB1;AURKA;CCNF;UBE2C;PSMA4;UHRF1;PSMG2;PLK1
377	GO:0060255	0.0384762	1.42563	33.5785	43	1195	regulation of macromolecule metabolic process	SERPINA1;LTF;TXN;CCNA2;CCNB2;GSTP1;PDE5A;IGFBP3;SERPINA3-1;CCNB1;NDUFS4;SERPINA5;AURKB;LOC404103;PTI;BIRC5;AURKA;IL16;PCBP4;UBE2C;PI16;CYCS;MIS18A;FGL2;RBBP8;ITIH4;A2M;RAD51;PCNA;FLI1;UHRF1;LOXL2;PSMG2;SMARCB1;PLK1;HMGB2;HDAC8;HMGB3;PARPBP;BRMS1;CKS2;MYRFL;E2F8
378	GO:0001824	0.0388071	4.3985	0.758678	3	27	blastocyst development	RBBP8;LOC523427;SMARCB1
379	GO:0043902	0.0388071	4.3985	0.758678	3	27	positive regulation of multi-organism process	PDE5A;AURKA;SMARCB1
380	GO:0071478	0.0388071	4.3985	0.758678	3	27	cellular response to radiation	AURKB;RHNO1;RAD51
381	GO:0051603	0.0389209	2.09377	4.58017	9	163	proteolysis involved in cellular protein catabolic process	CCNB1;CTSS;AURKA;CCNF;UBE2C;PSMA4;UHRF1;PSMG2;PLK1
382	GO:0043241	0.0391635	3.36364	1.29256	4	46	protein complex disassembly	CCNB1;AURKA;SMARCB1;STMN1
383	GO:0043632	0.0408748	2.18177	3.90579	8	139	modification-dependent macromolecule catabolic process	CCNB1;AURKA;CCNF;UBE2C;PSMA4;UHRF1;PSMG2;PLK1
384	GO:0051052	0.0413309	2.8117	1.91074	5	68	regulation of DNA metabolic process	MIS18A;RAD51;PCNA;PARPBP;E2F8
385	GO:0007126	0.0425962	4.22165	0.786777	3	28	meiotic nuclear division	AURKA;RAD51;CKS2
386	GO:0006801	0.0430221	7.00597	0.33719	2	12	superoxide metabolic process	CYBB;PRDX2
387	GO:0048477	0.0430221	7.00597	0.33719	2	12	oogenesis	PDE5A;AURKA
388	GO:0071322	0.0430221	7.00597	0.33719	2	12	cellular response to carbohydrate stimulus	SLC2A5;BIRC5
389	GO:1903556	0.0430221	7.00597	0.33719	2	12	negative regulation of tumor necrosis factor superfamily cytokine production	LTF;GSTP1
390	GO:0060284	0.0437716	2.28753	3.2595	7	116	regulation of cell development	LTF;MYOC;PDE5A;DYNLT1;AURKA;PI16;SDC2
391	GO:0031399	0.044018	1.79191	7.72727	13	275	regulation of protein modification process	LTF;TXN;CCNA2;CCNB2;GSTP1;PDE5A;IGFBP3;CCNB1;NDUFS4;UBE2C;PLK1;BRMS1;CKS2
392	GO:1903522	0.04771	3.13737	1.37686	4	49	regulation of blood circulation	KCNJ2;PDE5A;ADRA1A;STC1
393	GO:0044257	0.0487257	1.99966	4.77686	9	170	cellular protein catabolic process	CCNB1;CTSS;AURKA;CCNF;UBE2C;PSMA4;UHRF1;PSMG2;PLK1
394	GO:0016575	0.0499266	6.36771	0.365289	2	13	histone deacetylation	HDAC8;BRMS1
395	GO:0032436	0.0499266	6.36771	0.365289	2	13	positive regulation of proteasomal ubiquitin-dependent protein catabolic process	AURKA;PLK1
396	GO:0034111	0.0499266	6.36771	0.365289	2	13	negative regulation of homotypic cell-cell adhesion	PDE5A;PTI
397	GO:0050848	0.0499266	6.36771	0.365289	2	13	regulation of calcium-mediated signaling	RCAN1;ADORA3
398	GO:1903038	0.0499266	6.36771	0.365289	2	13	negative regulation of leukocyte cell-cell adhesion	ASS1;PDE5A
399	GO:1903046	0.0499266	6.36771	0.365289	2	13	meiotic cell cycle process	AURKA;CKS2

## Sheet: CC_HD vs LD
Supplementary Table S9. List of significant GO terms assignment for DEGs in bovine mammary tissues between high and low milk protein percentage during the non-lactating period (HD vs LD)
NO.	GOCCID	Pvalue	OddsRatio	ExpCount	Count	Size	Term	Symbols
1	GO:0005694	2.50064e-10	5.61103	5.73616	25	213	chromosome	H2AFZ;CCNB1;AURKB;BIRC5;AURKA;SPC25;KIF22;SPC24;SKA3;MIS18A;CENPN;RHNO1;RAD51;SPDL1;PCNA;UHRF1;LOXL2;SMARCB1;PLK1;HMGB2;HMGB3;PARPBP;BRMS1;CENPM;NUSAP1
2	GO:0005819	2.95652e-09	8.11402	2.55838	16	95	spindle	CDK1;DYNLT1;CCNB1;AURKB;BIRC5;AURKA;KIF22;TPX2;CKAP2L;FAM83D;SKA3;SPDL1;KIF20A;ASPM;PLK1;NUSAP1
3	GO:0000793	1.85229e-08	10.6655	1.5081	12	56	condensed chromosome	CCNB1;BIRC5;AURKA;SPC25;SPC24;SKA3;CENPN;RAD51;SPDL1;PLK1;HMGB2;CENPM
4	GO:0000775	2.29262e-08	10.4265	1.53503	12	57	chromosome, centromeric region	CCNB1;AURKB;BIRC5;AURKA;SPC25;SPC24;SKA3;MIS18A;CENPN;SPDL1;PLK1;CENPM
5	GO:0000779	3.63414e-08	13.7997	1.02335	10	38	condensed chromosome, centromeric region	CCNB1;BIRC5;AURKA;SPC25;SPC24;SKA3;CENPN;SPDL1;PLK1;CENPM
6	GO:0044427	6.4424e-08	4.99177	4.92825	20	183	chromosomal part	H2AFZ;CCNB1;AURKB;BIRC5;AURKA;SPC25;KIF22;SPC24;SKA3;MIS18A;CENPN;RAD51;SPDL1;PCNA;UHRF1;SMARCB1;PLK1;PARPBP;BRMS1;CENPM
7	GO:0015630	1.48851e-07	3.91909	7.80979	25	290	microtubule cytoskeleton	CDK1;CCNB2;DYNLT1;CCNB1;AURKB;BIRC5;AURKA;CCNF;KIF22;TPX2;CKAP2L;FAM83D;SKA3;MAPRE2;PLK4;RAD51;SPDL1;CKAP2;PCNA;KIF20A;ASPM;PLK1;MASTL;NUSAP1;STMN1
8	GO:0098687	2.16518e-07	8.21213	1.85819	12	69	chromosomal region	CCNB1;AURKB;BIRC5;AURKA;SPC25;SPC24;SKA3;MIS18A;CENPN;SPDL1;PLK1;CENPM
9	GO:0000777	3.79157e-07	12.327	0.996422	9	37	condensed chromosome kinetochore	CCNB1;BIRC5;SPC25;SPC24;SKA3;CENPN;SPDL1;PLK1;CENPM
10	GO:0000776	1.49756e-06	10.1398	1.158	9	43	kinetochore	CCNB1;BIRC5;SPC25;SPC24;SKA3;CENPN;SPDL1;PLK1;CENPM
11	GO:0044430	3.13293e-06	3.10797	10.422	27	387	cytoskeletal part	CDK1;NEFM;CCNB2;DYNLT1;CCNB1;AURKB;BIRC5;AURKA;CCNF;KIF22;TPX2;CKAP2L;FAM83D;SKA3;MAPRE2;PLK4;RAD51;SPDL1;CKAP2;PCNA;KIF20A;ASPM;PLK1;MASTL;NUSAP1;STMN1;RHOU
12	GO:0005876	4.88342e-06	18.8139	0.484746	6	18	spindle microtubule	CDK1;BIRC5;AURKA;SKA3;PLK1;NUSAP1
13	GO:0000940	7.25748e-06	74.3165	0.161582	4	6	condensed chromosome outer kinetochore	CCNB1;SKA3;SPDL1;PLK1
14	GO:0005874	1.15487e-05	4.9165	3.12392	13	116	microtubule	CDK1;DYNLT1;BIRC5;AURKA;KIF22;TPX2;SKA3;MAPRE2;CKAP2;KIF20A;PLK1;NUSAP1;STMN1
15	GO:0032133	1.9134e-05	Inf	0.080791	3	3	chromosome passenger complex	AURKB;BIRC5;AURKA
16	GO:0000922	3.17044e-05	9.44669	0.942561	7	35	spindle pole	CCNB1;AURKA;TPX2;CKAP2L;FAM83D;SPDL1;PLK1
17	GO:0000780	7.50216e-05	110.7	0.107721	3	4	condensed nuclear chromosome, centromeric region	CCNB1;AURKA;PLK1
18	GO:0005813	8.01959e-05	4.64835	2.74689	11	102	centrosome	CDK1;CCNB2;CCNB1;BIRC5;AURKA;CCNF;CKAP2L;PLK4;PCNA;PLK1;MASTL
19	GO:0005815	0.000152754	3.72741	3.98569	13	148	microtubule organizing center	CDK1;CCNB2;CCNB1;BIRC5;AURKA;CCNF;CKAP2L;PLK4;RAD51;SPDL1;PCNA;PLK1;MASTL
20	GO:0005875	0.000174577	8.65974	0.86177	6	32	microtubule associated complex	DYNLT1;AURKB;BIRC5;AURKA;KIF22;KIF20A
21	GO:0005634	0.000267921	1.84115	46.8588	67	1740	nucleus	LTF;TXN;CDK1;MUC1;CCNA2;CCNB2;GSTP1;ADRA1A;IGFBP3;PTGDS;H2AFZ;CCNB1;STC1;AURKB;MT1A;BIRC5;AURKA;TMEM190;SPC25;CCNF;KIF22;IL16;UBE2C;TPX2;TKTL1;CDC25C;PTTG1;TMX1;SPC24;PSMA4;MIS18A;RNASEH2A;RBBP8;RHOC;CENPN;RHNO1;PLK4;RAD51;SPDL1;PCNA;LOC523427;FLI1;UHRF1;LOXL2;PSMG2;BDH1;ASPM;SCRN1;SMARCB1;PLK1;RCAN1;REXO2;MASTL;HMGB2;HDAC8;KIAA0101;SF3B5;HNMT;HMGB3;PARPBP;RMI2;BRMS1;CENPM;NUSAP1;FEN1;MND1;E2F8
22	GO:0000794	0.000298438	16.4924	0.350094	4	13	condensed nuclear chromosome	CCNB1;AURKA;RAD51;PLK1
23	GO:0043228	0.000680776	1.85488	30.3235	47	1126	non-membrane-bounded organelle	CDK1;NEFM;CCNB2;DYNLT1;H2AFZ;CCNB1;AURKB;BIRC5;AURKA;SPC25;CCNF;KIF22;MRPL55;TPX2;CKAP2L;FAM83D;TMX1;SPC24;SKA3;MAPRE2;PSMA4;MIS18A;RBBP8;CENPN;RHNO1;PLK4;RAD51;SPDL1;CKAP2;PCNA;KIF20A;UHRF1;LOXL2;ASPM;SMARCB1;PLK1;REXO2;MASTL;HMGB2;HMGB3;PARPBP;BRMS1;CENPM;NUSAP1;FEN1;STMN1;RHOU
24	GO:0043232	0.000680776	1.85488	30.3235	47	1126	intracellular non-membrane-bounded organelle	CDK1;NEFM;CCNB2;DYNLT1;H2AFZ;CCNB1;AURKB;BIRC5;AURKA;SPC25;CCNF;KIF22;MRPL55;TPX2;CKAP2L;FAM83D;TMX1;SPC24;SKA3;MAPRE2;PSMA4;MIS18A;RBBP8;CENPN;RHNO1;PLK4;RAD51;SPDL1;CKAP2;PCNA;KIF20A;UHRF1;LOXL2;ASPM;SMARCB1;PLK1;REXO2;MASTL;HMGB2;HMGB3;PARPBP;BRMS1;CENPM;NUSAP1;FEN1;STMN1;RHOU
25	GO:0000778	0.000720306	Inf	0.0538606	2	2	condensed nuclear chromosome kinetochore	CCNB1;PLK1
26	GO:0000942	0.000720306	Inf	0.0538606	2	2	condensed nuclear chromosome outer kinetochore	CCNB1;PLK1
27	GO:0031262	0.000720306	Inf	0.0538606	2	2	Ndc80 complex	SPC25;SPC24
28	GO:0005856	0.000803402	2.14875	14.3269	27	532	cytoskeleton	CDK1;NEFM;CCNB2;DYNLT1;CCNB1;AURKB;BIRC5;AURKA;CCNF;KIF22;TPX2;CKAP2L;FAM83D;SKA3;MAPRE2;PLK4;RAD51;SPDL1;CKAP2;PCNA;KIF20A;ASPM;PLK1;MASTL;NUSAP1;STMN1;RHOU
29	GO:0044454	0.000996082	4.37831	2.07363	8	77	nuclear chromosome part	CCNB1;AURKA;RAD51;PCNA;UHRF1;SMARCB1;PLK1;BRMS1
30	GO:0000228	0.00176164	3.96959	2.26215	8	84	nuclear chromosome	CCNB1;AURKA;RAD51;PCNA;UHRF1;SMARCB1;PLK1;BRMS1
31	GO:0045120	0.0100616	18.3085	0.161582	2	6	pronucleus	CCNA2;AURKA
32	GO:0030496	0.0105699	4.12399	1.34652	5	50	midbody	CDK1;AURKB;BIRC5;KIF20A;PLK1
33	GO:0043234	0.0126177	1.5374	34.8748	47	1295	protein complex	COX7B;CDK1;CYBB;ENO1;NEFM;GSTP1;KCNJ2;VDAC1;DYNLT1;ATP5J;H2AFZ;ADCYAP1R1;CCNB1;NDUFS4;NDUFV3;SERPINA5;AURKB;BIRC5;AURKA;SPC25;CCNF;KIF22;UBE2C;TPX2;SPC24;TIMM23;SKA3;MAPRE2;PSMA4;RNASEH2A;RBBP8;CENPN;SPDL1;CKAP2;PCNA;KIF20A;AP2S1;SMARCB1;PLK1;BLA-DQB;HMGB2;BRMS1;CENPM;NUSAP1;STMN1;RHOU;E2F8
34	GO:0005814	0.0135071	6.89866	0.511676	3	19	centriole	BIRC5;CCNF;PLK4
35	GO:0005871	0.013839	14.644	0.188512	2	7	kinesin complex	KIF22;KIF20A
36	GO:0051233	0.013839	14.644	0.188512	2	7	spindle midzone	AURKA;PLK1
37	GO:0043231	0.0190636	1.47329	85.6384	98	3180	intracellular membrane-bounded organelle	COX7B;SERPINA1;NPC2;LTF;SV2A;TXN;CDK1;CYBB;MUC1;MYOC;CCNA2;CCNB2;GSTP1;VDAC1;ADRA1A;IGFBP3;RNASE6;SLC1A5;DYNLT1;CDH1;ATP5J;SERPINA3-1;PTGDS;H2AFZ;CCNB1;NDUFS4;CTSS;NDUFV3;SERPINA5;STC1;SLC35B1;AURKB;MT1A;BIRC5;DIO3;AURKA;TMEM190;SPC25;CCNF;KIF22;IL16;MRPL55;UBE2C;TPX2;TKTL1;CDC25C;PTTG1;TMX1;SPC24;TIMM23;PSMA4;CYCS;MIS18A;RNASEH2A;RBBP8;RHOC;CENPN;RHNO1;PLK4;RAD51;SPDL1;PCNA;ATP2A1;GPX7;LOC523427…
38	GO:0005615	0.0212927	1.82884	10.0181	17	372	extracellular space	SERPINA1;LTF;MYOC;GSTP1;IGFBP3;MMP9;SERPINA3-1;PTGDS;CTSS;SERPINA5;STC1;IL16;PI16;A2M;LOXL2;HMGB2;ACHE
39	GO:0002080	0.0229008	10.4559	0.242373	2	9	acrosomal membrane	SERPINA5;TMEM190
40	GO:0001674	0.0269303	Inf	0.0269303	1	1	female germ cell nucleus	AURKA
41	GO:0031021	0.0269303	Inf	0.0269303	1	1	interphase microtubule organizing center	BIRC5
42	GO:0036024	0.0269303	Inf	0.0269303	1	1	protein C inhibitor-TMPRSS7 complex	SERPINA5
43	GO:0036025	0.0269303	Inf	0.0269303	1	1	protein C inhibitor-TMPRSS11E complex	SERPINA5
44	GO:0036026	0.0269303	Inf	0.0269303	1	1	protein C inhibitor-PLAT complex	SERPINA5
45	GO:0036027	0.0269303	Inf	0.0269303	1	1	protein C inhibitor-PLAU complex	SERPINA5
46	GO:0036028	0.0269303	Inf	0.0269303	1	1	protein C inhibitor-thrombin complex	SERPINA5
47	GO:0036029	0.0269303	Inf	0.0269303	1	1	protein C inhibitor-KLK3 complex	SERPINA5
48	GO:0036030	0.0269303	Inf	0.0269303	1	1	protein C inhibitor-plasma kallikrein complex	SERPINA5
49	GO:0042585	0.0269303	Inf	0.0269303	1	1	germinal vesicle	AURKA
50	GO:0042613	0.0269303	Inf	0.0269303	1	1	MHC class II protein complex	BLA-DQB
51	GO:0043203	0.0269303	Inf	0.0269303	1	1	axon hillock	AURKA
52	GO:0043626	0.0269303	Inf	0.0269303	1	1	PCNA complex	PCNA
53	GO:0044796	0.0269303	Inf	0.0269303	1	1	DNA polymerase processivity factor complex	PCNA
54	GO:0070557	0.0269303	Inf	0.0269303	1	1	PCNA-p21 complex	PCNA
55	GO:0072687	0.0269303	Inf	0.0269303	1	1	meiotic spindle	AURKA
56	GO:0097057	0.0269303	Inf	0.0269303	1	1	TRAF2-GSTP1 complex	GSTP1
57	GO:0097179	0.0269303	Inf	0.0269303	1	1	protease inhibitor complex	SERPINA5
58	GO:0097180	0.0269303	Inf	0.0269303	1	1	serine protease inhibitor complex	SERPINA5
59	GO:0097181	0.0269303	Inf	0.0269303	1	1	protein C inhibitor-coagulation factor V complex	SERPINA5
60	GO:0097182	0.0269303	Inf	0.0269303	1	1	protein C inhibitor-coagulation factor Xa complex	SERPINA5
61	GO:0097183	0.0269303	Inf	0.0269303	1	1	protein C inhibitor-coagulation factor XI complex	SERPINA5
62	GO:0098536	0.0269303	Inf	0.0269303	1	1	deuterosome	PLK4
63	GO:0072686	0.0281266	9.14716	0.269303	2	10	mitotic spindle	CDK1;AURKA
64	GO:0044450	0.0285178	5.01136	0.673258	3	25	microtubule organizing center part	BIRC5;CCNF;PLK4
65	GO:0043227	0.0323255	1.43974	94.31	105	3502	membrane-bounded organelle	COX7B;SERPINA1;ASS1;NPC2;LTF;SV2A;TXN;CDK1;CYBB;MUC1;MYOC;CCNA2;CCNB2;GSTP1;VDAC1;ADRA1A;IGFBP3;RNASE6;SLC1A5;DYNLT1;CDH1;ATP5J;PRDX2;SERPINA3-1;PTGDS;H2AFZ;CCNB1;NDUFS4;CTSS;NDUFV3;SERPINA5;STC1;SLC35B1;AURKB;MT1A;BIRC5;DIO3;AURKA;TMEM190;SPC25;CCNF;KIF22;IL16;MRPL55;UBE2C;PI16;TPX2;TKTL1;CDC25C;PTTG1;TMX1;SPC24;TIMM23;PSMA4;CYCS;MIS18A;FGL2;RNASEH2A;RBBP8;RHOC;CENPN;RHNO1;A2M;PLK4;RAD51;SPDL1;P…
66	GO:0000785	0.0369062	2.58751	2.47759	6	92	chromatin	H2AFZ;KIF22;UHRF1;SMARCB1;PARPBP;BRMS1
67	GO:0043226	0.0399233	1.44888	102.335	112	3800	organelle	COX7B;SERPINA1;ASS1;NPC2;LTF;SV2A;TXN;CDK1;CYBB;MUC1;MYOC;NEFM;CCNA2;CCNB2;GSTP1;VDAC1;ADRA1A;IGFBP3;RNASE6;SLC1A5;DYNLT1;CDH1;ATP5J;PRDX2;SERPINA3-1;PTGDS;H2AFZ;CCNB1;NDUFS4;CTSS;NDUFV3;SERPINA5;STC1;SLC35B1;AURKB;MT1A;BIRC5;DIO3;AURKA;TMEM190;SPC25;CCNF;KIF22;IL16;MRPL55;UBE2C;PI16;TPX2;CKAP2L;TKTL1;CDC25C;PTTG1;FAM83D;TMX1;SPC24;TIMM23;SKA3;MAPRE2;PSMA4;CYCS;MIS18A;FGL2;RNASEH2A;RBBP8;RHOC;CEN…
68	GO:0032991	0.0414708	1.38183	43.0077	53	1597	macromolecular complex	COX7B;CDK1;CYBB;ENO1;NEFM;GSTP1;KCNJ2;VDAC1;DYNLT1;ATP5J;H2AFZ;ADCYAP1R1;CCNB1;NDUFS4;NDUFV3;SERPINA5;AURKB;BIRC5;AURKA;SPC25;CCNF;KIF22;MRPL55;PCBP4;UBE2C;TPX2;SPC24;TIMM23;SKA3;MAPRE2;PSMA4;RNASEH2A;RBBP8;CENPN;SRP19;SPDL1;CKAP2;PCNA;KIF20A;UHRF1;AP2S1;SMARCB1;PLK1;BLA-DQB;HMGB2;SF3B5;PARPBP;BRMS1;CENPM;NUSAP1;STMN1;RHOU;E2F8
69	GO:0043229	0.0423153	1.40781	95.0102	105	3528	intracellular organelle	COX7B;SERPINA1;NPC2;LTF;SV2A;TXN;CDK1;CYBB;MUC1;MYOC;NEFM;CCNA2;CCNB2;GSTP1;VDAC1;ADRA1A;IGFBP3;RNASE6;SLC1A5;DYNLT1;CDH1;ATP5J;SERPINA3-1;PTGDS;H2AFZ;CCNB1;NDUFS4;CTSS;NDUFV3;SERPINA5;STC1;SLC35B1;AURKB;MT1A;BIRC5;DIO3;AURKA;TMEM190;SPC25;CCNF;KIF22;IL16;MRPL55;UBE2C;TPX2;CKAP2L;TKTL1;CDC25C;PTTG1;FAM83D;TMX1;SPC24;TIMM23;SKA3;MAPRE2;PSMA4;CYCS;MIS18A;RNASEH2A;RBBP8;RHOC;CENPN;RHNO1;PLK4;RAD51;S…
70	GO:0005758	0.0496241	3.93291	0.83484	3	31	mitochondrial intermembrane space	MYOC;CYCS;REXO2

## Sheet: MF_HD vs LD
Supplementary Table S9. List of significant GO terms assignment for DEGs in bovine mammary tissues between high and low milk protein percentage during the non-lactating period (HD vs LD)
NO.	GOMFID	Pvalue	OddsRatio	ExpCount	Count	Size	Term	Symbols
1	GO:0061134	3.20458e-05	5.82121	2.06908	10	75	peptidase regulator activity	SERPINA1;SERPINA3-1;SERPINA5;LOC404103;PTI;BIRC5;PI16;FGL2;ITIH4;A2M
2	GO:0004867	4.38985e-05	8.96915	0.99316	7	36	serine-type endopeptidase inhibitor activity	SERPINA1;SERPINA3-1;SERPINA5;LOC404103;PTI;ITIH4;A2M
3	GO:0003690	5.03697e-05	16.6693	0.441404	5	16	double-stranded DNA binding	RAD51;PCNA;UHRF1;HMGB2;HMGB3
4	GO:0030414	8.59516e-05	5.72851	1.87597	9	68	peptidase inhibitor activity	SERPINA1;SERPINA3-1;SERPINA5;LOC404103;PTI;BIRC5;PI16;ITIH4;A2M
5	GO:0004866	0.000359947	5.22652	1.79321	8	65	endopeptidase inhibitor activity	SERPINA1;SERPINA3-1;SERPINA5;LOC404103;PTI;BIRC5;ITIH4;A2M
6	GO:0061135	0.000400267	5.13518	1.82079	8	66	endopeptidase regulator activity	SERPINA1;SERPINA3-1;SERPINA5;LOC404103;PTI;BIRC5;ITIH4;A2M
7	GO:0004523	0.000754968	Inf	0.0551756	2	2	RNA-DNA hybrid ribonuclease activity	RNASEH2A;FEN1
8	GO:0035174	0.000754968	Inf	0.0551756	2	2	histone serine kinase activity	AURKB;AURKA
9	GO:0008017	0.0013146	5.65351	1.24145	6	45	microtubule binding	BIRC5;KIF22;MAPRE2;KIF20A;PLK1;NUSAP1
10	GO:0030234	0.0013365	2.692	6.29001	15	228	enzyme regulator activity	SERPINA1;LTF;IGFBP3;SERPINA3-1;SERPINA5;LOC404103;PTI;BIRC5;PI16;FGL2;ITIH4;A2M;PCNA;RCAN1;CKS2
11	GO:0015631	0.00206476	4.37734	1.82079	7	66	tubulin binding	BIRC5;KIF22;MAPRE2;KIF20A;PLK1;NUSAP1;STMN1
12	GO:0070182	0.00222392	71.6639	0.0827633	2	3	DNA polymerase binding	RAD51;PCNA
13	GO:0019901	0.00251293	3.75132	2.40014	8	87	protein kinase binding	SV2A;CCNA2;CCNB2;CCNB1;AURKA;CDC25C;KIF20A;PLK1
14	GO:0043566	0.00309656	4.68233	1.46215	6	53	structure-specific DNA binding	RAD51;PCNA;UHRF1;SMARCB1;HMGB2;HMGB3
15	GO:0004857	0.00325693	3.27967	3.06224	9	111	enzyme inhibitor activity	SERPINA1;SERPINA3-1;SERPINA5;LOC404103;PTI;BIRC5;PI16;ITIH4;A2M
16	GO:0019899	0.00409932	2.24055	8.46945	17	307	enzyme binding	SERPINA1;NPC2;SV2A;CCNA2;CCNB2;CCNB1;SERPINA5;AURKA;UBE2C;CDC25C;A2M;RAD51;PCNA;KIF20A;PLK1;MASTL;BRMS1
17	GO:0019900	0.00559308	3.2473	2.73119	8	99	kinase binding	SV2A;CCNA2;CCNB2;CCNB1;AURKA;CDC25C;KIF20A;PLK1
18	GO:0032403	0.00570545	2.52778	5.24168	12	190	protein complex binding	FCGR3A;CTSS;BIRC5;KIF22;MAPRE2;SPDL1;PCNA;KIF20A;UHRF1;SMARCB1;PLK1;NUSAP1
19	GO:0001968	0.00714803	23.8768	0.137939	2	5	fibronectin binding	IGFBP3;CTSS
20	GO:0044877	0.00815577	2.12001	8.33151	16	302	macromolecular complex binding	FCGR3A;CTSS;BIRC5;KIF22;MAPRE2;SPDL1;PCNA;KIF20A;UHRF1;LOXL2;SMARCB1;PLK1;HMGB2;KIAA0101;HMGB3;NUSAP1
21	GO:0003684	0.00882021	8.31551	0.441404	3	16	damaged DNA binding	RBBP8;RAD51;HMGB2
22	GO:0004407	0.0105293	17.9034	0.165527	2	6	histone deacetylase activity	HDAC8;BRMS1
23	GO:0008301	0.0105293	17.9034	0.165527	2	6	DNA binding, bending	HMGB2;HMGB3
24	GO:0098772	0.0124016	2.06118	7.97287	15	289	molecular function regulator	SERPINA1;LTF;IGFBP3;SERPINA3-1;SERPINA5;LOC404103;PTI;BIRC5;PI16;FGL2;ITIH4;A2M;PCNA;RCAN1;CKS2
25	GO:0033558	0.0144765	14.3193	0.193114	2	7	protein deacetylase activity	HDAC8;BRMS1
26	GO:0035173	0.0144765	14.3193	0.193114	2	7	histone kinase activity	AURKB;AURKA
27	GO:0005515	0.0179936	1.5099	40.6092	52	1472	protein binding	SERPINA1;NPC2;LTF;SV2A;CDK1;CYBB;AKAP5;CCNA2;CCNB2;FCGR3A;KCNJ2;ADRA1A;IGFBP3;DYNLT1;H2AFZ;CCNB1;CTSS;SERPINA5;STC1;PTI;BIRC5;AURKA;TMEM190;KIF22;IL16;UBE2C;CDC25C;PTTG1;MAPRE2;RBBP8;A2M;PLK4;RAD51;SPDL1;PCNA;GALE;KIF20A;UHRF1;LOXL2;PSPH;ASPM;SMARCB1;PLK1;MASTL;HMGB2;ACHE;ATOX1;SDC2;BRMS1;NUSAP1;STMN1;E2F8
28	GO:0003777	0.0189565	11.93	0.220702	2	8	microtubule motor activity	KIF22;KIF20A
29	GO:0035064	0.0189565	11.93	0.220702	2	8	methylated histone binding	UHRF1;LOXL2
30	GO:0015036	0.0239373	10.2233	0.24829	2	9	disulfide oxidoreductase activity	TXN;TMX1
31	GO:0035586	0.0239373	10.2233	0.24829	2	9	purinergic receptor activity	P2RY1;ADORA3
32	GO:0002020	0.0242521	5.39619	0.634519	3	23	protease binding	SERPINA1;SERPINA5;A2M
33	GO:0000700	0.0275878	Inf	0.0275878	1	1	mismatch base pair DNA N-glycosylase activity	PCNA
34	GO:0000701	0.0275878	Inf	0.0275878	1	1	purine-specific mismatch base pair DNA N-glycosylase activity	PCNA
35	GO:0003974	0.0275878	Inf	0.0275878	1	1	UDP-N-acetylglucosamine 4-epimerase activity	GALE
36	GO:0003978	0.0275878	Inf	0.0275878	1	1	UDP-glucose 4-epimerase activity	GALE
37	GO:0004055	0.0275878	Inf	0.0275878	1	1	argininosuccinate synthase activity	ASS1
38	GO:0004667	0.0275878	Inf	0.0275878	1	1	prostaglandin-D synthase activity	PTGDS
39	GO:0004937	0.0275878	Inf	0.0275878	1	1	alpha1-adrenergic receptor activity	ADRA1A
40	GO:0004999	0.0275878	Inf	0.0275878	1	1	vasoactive intestinal polypeptide receptor activity	ADCYAP1R1
41	GO:0005113	0.0275878	Inf	0.0275878	1	1	patched binding	CCNB1
42	GO:0005353	0.0275878	Inf	0.0275878	1	1	fructose transmembrane transporter activity	SLC2A5
43	GO:0005368	0.0275878	Inf	0.0275878	1	1	taurine transmembrane transporter activity	SLC6A6
44	GO:0005369	0.0275878	Inf	0.0275878	1	1	taurine:sodium symporter activity	SLC6A6
45	GO:0010997	0.0275878	Inf	0.0275878	1	1	anaphase-promoting complex binding	PLK1
46	GO:0015037	0.0275878	Inf	0.0275878	1	1	peptide disulfide oxidoreductase activity	TXN
47	GO:0031493	0.0275878	Inf	0.0275878	1	1	nucleosomal histone binding	UHRF1
48	GO:0032767	0.0275878	Inf	0.0275878	1	1	copper-dependent protein binding	ATOX1
49	GO:0033798	0.0275878	Inf	0.0275878	1	1	thyroxine 5-deiodinase activity	DIO3
50	GO:0035730	0.0275878	Inf	0.0275878	1	1	S-nitrosoglutathione binding	GSTP1
51	GO:0035731	0.0275878	Inf	0.0275878	1	1	dinitrosyl-iron complex binding	GSTP1
52	GO:0043120	0.0275878	Inf	0.0275878	1	1	tumor necrosis factor binding	A2M
53	GO:0044729	0.0275878	Inf	0.0275878	1	1	hemi-methylated DNA-binding	UHRF1
54	GO:0046539	0.0275878	Inf	0.0275878	1	1	histamine N-methyltransferase activity	HNMT
55	GO:0070492	0.0275878	Inf	0.0275878	1	1	oligosaccharide binding	LOXL2
56	GO:0086008	0.0275878	Inf	0.0275878	1	1	voltage-gated potassium channel activity involved in cardiac muscle cell action potential repolarization	KCNJ2
57	GO:0005343	0.0352804	7.94771	0.303466	2	11	organic acid:sodium symporter activity	SLC1A5;SLC6A6
58	GO:0019213	0.0352804	7.94771	0.303466	2	11	deacetylase activity	HDAC8;BRMS1
59	GO:0004540	0.0369997	4.49258	0.74487	3	27	ribonuclease activity	RNASEH2A;REXO2;FEN1
60	GO:0003774	0.0406286	4.31186	0.772458	3	28	motor activity	DYNLT1;KIF22;KIF20A
61	GO:0005501	0.0415854	7.15126	0.331053	2	12	retinoid binding	PTGDS;SERPINA5
62	GO:0016891	0.0415854	7.15126	0.331053	2	12	endoribonuclease activity, producing 5'-phosphomonoesters	RNASEH2A;FEN1
63	GO:0019840	0.0415854	7.15126	0.331053	2	12	isoprenoid binding	PTGDS;SERPINA5
64	GO:0004674	0.0442277	2.47648	2.59325	6	94	protein serine/threonine kinase activity	CDK1;AURKB;AURKA;PLK4;PLK1;MASTL
65	GO:0042393	0.0444308	4.14505	0.800046	3	29	histone binding	UHRF1;LOXL2;HMGB2
66	GO:0004519	0.045008	3.20608	1.3518	4	49	endonuclease activity	RNASE6;RNASEH2A;RBBP8;FEN1
67	GO:0004518	0.0451261	2.74229	1.95873	5	71	nuclease activity	RNASE6;RNASEH2A;RBBP8;REXO2;FEN1
68	GO:0003714	0.0484041	3.99058	0.827633	3	30	transcription corepressor activity	RBBP8;LOXL2;E2F8
